# Supplementary material for: The role of DPYD and the effects of DPYD suppressor luteolin combined with 5‐FU in pancreatic cancer
Source: Cancer Med. 2024 Aug 19;13(16):e70124. doi: 10.1002/cam4.70124 (PMC11331593; doi:10.1002/cam4.70124)
Supplement: Supplementary file 12 — Data S1. [file CAM4-13-e70124-s013.xlsx]

## Sheet: data2
Gene_ID	Transcript_ID	Gene_Symbol	Description	gene_biotype	Protein_ID	HGNC	MIM	Ensembl	IMGT/GENE-DB	AsPC1-DPYD-3_FPKM	AsPC1-DPYD-6_FPKM	AsPC1-DPYD-7_FPKM	AsPC1-LacZ-3_FPKM	AsPC1-LacZ-6_FPKM	AsPC1-LacZ-7_FPKM	AsPC1-DPYD-3_TPM	AsPC1-DPYD-6_TPM	AsPC1-DPYD-7_TPM	AsPC1-LacZ-3_TPM	AsPC1-LacZ-6_TPM	AsPC1-LacZ-7_TPM	AsPC1-DPYD/AsPC1-LacZ.fc	AsPC1-DPYD/AsPC1-LacZ.baseMean	AsPC1-DPYD/AsPC1-LacZ.lfcSE	AsPC1-DPYD/AsPC1-LacZ.stat	AsPC1-DPYD/AsPC1-LacZ.raw.pval	AsPC1-DPYD/AsPC1-LacZ.bh.pval	AsPC1-LacZ.mean	AsPC1-DPYD.mean	N_AsPC1-LacZ-3	N_AsPC1-LacZ-6	N_AsPC1-LacZ-7	N_AsPC1-DPYD-3	N_AsPC1-DPYD-6	N_AsPC1-DPYD-7	AsPC1-LacZ-3_Read_Count	AsPC1-LacZ-6_Read_Count	AsPC1-LacZ-7_Read_Count	AsPC1-DPYD-3_Read_Count	AsPC1-DPYD-6_Read_Count	AsPC1-DPYD-7_Read_Count
9	NM_000662,NM_001160170,NM_001160171,NM_001160172,NM_001160173,NM_001160174,NM_001160175,NM_001160176,NM_001160179,NM_001291962,XM_006716410,XM_011544687,XM_011544688,XM_011544689,XM_017013947	NAT1	N-acetyltransferase 1	protein_coding	NP_000653.3;NP_001153642.1;NP_001153643.1;NP_001153644.1;NP_001153645.1;NP_001153646.1;NP_001153647.1;NP_001153648.1;NP_001153651.1;NP_001278891.1;XP_006716473.1;XP_011542989.1;XP_011542990.1;XP_011542991.1;XP_016869436.1	7645	108345	.	.	10.3113	12.1255	10.886	8.40466	11.4107	9.15311	21.2175	23.1517	21.9162	18.4332	22.2792	17.442	1.10872	752.197	0.167308	0.889961	0.373487	0.970136	9.47844	9.62764	9.41255	9.6456	9.45665	9.54793	9.66708	9.55717	636	917	581	684	981	781
10	NM_000015,XM_017012938	NAT2	N-acetyltransferase 2	protein_coding	NP_000006.2;XP_016868427.1	7646	612182	.	.	2.68835	2.5227	2.36019	1.37002	2.24526	3.21186	5.53179	4.81669	4.75166	3.00475	4.38385	6.12046	1.05404	113.844	0.280641	0.270553	0.786735	0.985899	6.79425	6.86668	6.65565	6.78634	6.95964	6.87294	6.83847	6.78969	80	115	129	115	133	110
12	NM_001085	SERPINA3	serpin family A member 3	protein_coding	NP_001076.2	16	107280	.	.	2.3244	1.51165	2.43058	2.47586	2.66157	2.01936	4.78289	2.88625	4.89336	5.43008	5.19668	3.84805	-1.17341	128.306	0.263648	-0.875041	0.381552	0.972948	7.11164	6.88648	7.06707	7.09589	6.93826	7.01633	6.80511	7.02171	148	167	100	122	98	139
13	NM_001086,XM_005247104	AADAC	arylacetamide deacetylase	protein_coding	NP_001077.2;XP_005247161.1	17	600338	.	.	1.60783	0.951342	1.59292	2.04341	0.940947	0.892041	3.30843	1.81644	3.20695	4.48163	1.83719	1.69986	1.03071	77.3972	0.391983	0.111345	0.911343	0.992146	6.24985	6.29816	6.46448	6.12705	6.09526	6.3302	6.11775	6.30725	123	61	44	85	62	91
14	NM_001087,NM_001302545,XM_024452712	AAMP	angio associated migratory cell protein	protein_coding	NP_001078.2;NP_001289474.1;XP_024308480.1	18	603488	.	.	63.6847	61.387	58.078	49.5927	64.4118	61.8447	131.044	117.209	116.926	108.767	125.763	117.85	1.02179	3848.41	0.136939	0.227086	0.820357	0.985961	11.8944	11.9256	11.7856	11.9847	11.9176	11.9664	11.9245	11.8603	3371	4556	3392	3757	4433	3753
16	NM_001605,XR_933220	AARS1	alanyl-tRNA synthetase 1	protein_coding	NP_001596.2	20	601065	.	.	33.9907	29.8436	28.1046	37.8786	37.3303	38.2479	69.9424	56.9817	56.5815	83.0759	72.8871	72.8845	-1.25726	4259.14	0.130944	-2.52228	0.0116596	0.322898	12.212	11.8819	12.1684	12.1361	12.1359	12.0484	11.9309	11.855	4914	5086	4088	3875	4185	3487
18	NM_000663,NM_001127448,NM_020686,XM_011522400,XM_011522401	ABAT	4-aminobutyrate aminotransferase	protein_coding	NP_000654.2;NP_001120920.1;NP_065737.2;XP_011520702.1;XP_011520703.1	23	137150	.	.	0.282716	0.349244	0.460123	0.391723	0.417738	0.369627	0.581743	0.666825	0.926343	0.859133	0.815629	0.704354	-1.15784	71.5118	0.296987	-0.711919	0.476515	0.979141	6.2632	6.04908	6.14883	6.23246	6.17218	6.0323	6.15158	6.18923	71	93	65	46	80	80
19	NM_005502,XM_005251773,XM_005251776,XM_011518339,XM_011518340,XM_011518341,XM_011518342,XM_011518344,XM_017014378,XM_017014379,XM_017014380,XM_017014381,XM_017014382,XR_001746223	ABCA1	ATP binding cassette subfamily A member 1	protein_coding	NP_005493.2;XP_005251830.1;XP_005251833.1;XP_011516641.1;XP_011516642.1;XP_011516643.1;XP_011516644.1;XP_011516646.1;XP_016869867.1;XP_016869868.1;XP_016869869.1;XP_016869870.1;XP_016869871.1	29	600046	.	.	0.037999	0.039002	0.061063	0.124452	0.092259	0.047912	0.07819	0.074469	0.122936	0.27295	0.180134	0.0913	-1.94632	27.71	0.502191	-1.91312	0.0557328	0.63083	5.1923	4.23704	4.93877	4.84006	4.69989	4.67402	4.66616	4.73681	53	41	17	15	18	25
20	NM_001606,NM_212533,XM_006716996,XR_001746224	ABCA2	ATP binding cassette subfamily A member 2	protein_coding	NP_001597.2;NP_997698.1;XP_006717059.1	32	600047	.	.	6.49759	5.59198	8.88565	12.0343	7.18981	6.87921	13.37	10.677	17.889	26.3939	14.038	13.1089	-1.27965	2299.73	0.243505	-1.46097	0.144023	0.837975	11.3341	10.9785	11.5583	11.0825	11.0255	10.9893	10.8641	11.2293	3675	2306	1732	1737	1846	2599
21	NM_001089	ABCA3	ATP binding cassette subfamily A member 3	protein_coding	NP_001080.2	33	601615	.	.	8.47166	9.08647	12.2363	14.2164	8.2111	8.44938	17.4321	17.3492	24.6347	31.1796	16.0321	16.101	-1.06501	2417.71	0.233922	-0.388478	0.697662	0.985899	11.2841	11.1933	11.5569	11.0598	11.0635	11.0796	11.133	11.3647	3546	2152	1737	1855	2448	2919
22	NM_001271696,NM_001271697,NM_001271698,NM_001271699,NM_004299	ABCB7	ATP binding cassette subfamily B member 7	protein_coding	NP_001258625.1;NP_001258626.1;NP_001258627.1;NP_001258628.1;NP_004290.2	48	300135	.	.	7.74887	8.94161	8.28901	6.73485	8.00884	6.95519	15.9448	17.0726	16.6878	14.771	15.6372	13.2537	1.1272	1291.66	0.138917	1.24353	0.213674	0.901107	10.246	10.4189	10.2429	10.367	10.2313	10.3343	10.4476	10.3595	1170	1460	995	1182	1674	1375
23	NM_001025091,NM_001090	ABCF1	ATP binding cassette subfamily F member 1	protein_coding	NP_001020262.1;NP_001081.1	70	603429	.	.	11.6164	11.2562	12.0499	11.6732	11.1828	11.2882	23.9029	21.4919	24.2594	25.6018	21.8344	21.5107	1.00078	1417.01	0.119365	0.0093924	0.992506	0.998253	10.468	10.4693	10.5076	10.4537	10.4416	10.4795	10.4458	10.4808	1501	1511	1197	1312	1560	1483
25	NM_005157,NM_007313	ABL1	ABL proto-oncogene 1, non-receptor tyrosine kinase	protein_coding	NP_005148.2;NP_009297.2	76	189980	.	.	3.68357	4.20454	5.28367	5.67201	4.895	4.61738	7.57965	8.0279	10.6373	12.4399	9.55744	8.7988	-1.17589	982.805	0.174625	-1.33863	0.180692	0.877353	10.0529	9.81911	10.1128	9.97053	9.90435	9.74041	9.84359	10.0015	1229	1113	825	702	992	1098
26	NM_001091,NM_001272072,XM_017011944,XM_017011945,XM_017011946,XM_017011947	AOC1	amine oxidase copper containing 1	protein_coding	NP_001082.2;NP_001259001.1;XP_016867433.1;XP_016867434.1;XP_016867435.1;XP_016867436.1	80	104610	.	.	36.7147	35.8761	36.7462	36.6641	36.2082	41.1187	75.5476	68.4997	73.9793	80.4122	70.6961	78.355	-1.07358	3459.57	0.116013	-0.88295	0.377263	0.970634	11.8068	11.7041	11.7863	11.7265	11.8419	11.731	11.7278	11.7144	3623	3630	3332	3072	3789	3401
27	NM_001136000,NM_001136001,NM_001168236,NM_001168237,NM_001168238,NM_001168239,NM_005158,NM_007314,XM_005245088,XM_017001035,XR_921764,XR_921765	ABL2	ABL proto-oncogene 2, non-receptor tyrosine kinase	protein_coding	NP_001129472.1;NP_001129473.1;NP_001161708.1;NP_001161709.1;NP_001161710.1;NP_001161711.1;NP_005149.4;NP_009298.1;XP_005245145.1;XP_016856524.1	77	164690	.	.	15.5478	10.3004	12.5806	19.1922	13.473	14.8655	31.9925	19.667	25.3279	42.0927	26.306	28.3274	-1.23962	5428.12	0.202973	-1.52677	0.126819	0.826056	12.5528	12.2431	12.6905	12.3595	12.3727	12.4853	12.1112	12.2622	7617	5650	4611	5488	4396	4796
28	NM_020469	ABO	ABO, alpha 1-3-N-acetylgalactosaminyltransferase and alpha 1-3-galactosyltransferase	protein_coding	NP_065202.2	79	110300	.	.	1.22271	0.970705	1.74902	2.04993	0.781565	0.956132	2.51596	1.85341	3.52122	4.49593	1.526	1.82199	1.00986	296.119	0.344353	0.0411067	0.967211	0.995289	8.20265	8.21738	8.54601	7.86553	7.97456	8.14267	7.98921	8.37458	491	197	189	257	252	401
29	NM_001092,NM_001159746,NM_001256847,NM_001282149,NM_001322840,NM_001322841,NM_001322842,NM_021962,XM_011523810,XM_011523811,XM_011523812,XM_011523813,XM_011523814,XM_011523815,XM_017024539,XM_017024540,XM_017024541,XM_017024542,XM_017024543,XR_001752501,XR_934019	ABR	ABR activator of RhoGEF and GTPase	protein_coding	NP_001083.2;NP_001153218.1;NP_001243776.1;NP_001269078.1;NP_001309769.1;NP_001309770.1;NP_001309771.1;NP_068781.2;XP_011522112.1;XP_011522113.2;XP_011522114.1;XP_011522115.1;XP_011522116.1;XP_011522117.1;XP_016880028.1;XP_016880029.1;XP_016880030.1;XP_016880031.1;XP_016880032.1	81	600365	.	.	15.7485	16.3623	19.3323	21.6127	18.2645	18.9574	32.4055	31.2413	38.9207	47.4012	35.6612	36.1249	-1.13989	3544.73	0.143823	-1.31335	0.189066	0.885281	11.8828	11.6939	11.9692	11.7839	11.7661	11.6813	11.7038	11.8019	4398	3826	3013	2858	3633	3712
30	NM_001130410,NM_001607,NR_024024,XM_006713122,XM_006713123,XM_011533650	ACAA1	acetyl-CoA acyltransferase 1	protein_coding	NP_001123882.1;NP_001598.1;XP_006713185.1;XP_006713186.1;XP_011531952.1	82	604054	.	.	19.1562	22.8991	21.9918	20.8295	22.9108	23.3313	39.4175	43.7222	44.275	45.6836	44.7332	44.4597	-1.06742	1375.95	0.132417	-0.710809	0.477203	0.979141	10.4728	10.3781	10.4021	10.479	10.4737	10.3248	10.464	10.399	1353	1592	1272	1113	1630	1375
31	NM_198834,NM_198836,NM_198837,NM_198838,NM_198839,XM_005257267,XM_006721853,XM_011524701,XM_011524703,XM_011524704,XM_017024553,XM_017024554,XM_017024555,XR_001752504	ACACA	acetyl-CoA carboxylase alpha	protein_coding	NP_942131.1;NP_942133.1;NP_942134.1;NP_942135.1;NP_942136.1;XP_005257324.1;XP_006721916.1;XP_011523003.1;XP_011523005.1;XP_011523006.1;XP_016880042.1;XP_016880043.1;XP_016880044.1	84	200350	.	.	5.85282	7.0376	7.09323	8.19925	6.88967	6.93561	12.0433	13.4372	14.2805	17.9827	13.452	13.2164	-1.12731	2432.06	0.147371	-1.17316	0.24073	0.919229	11.3319	11.1588	11.411	11.2336	11.2311	11.0951	11.2483	11.2276	2974	2604	2087	1860	2761	2457
32	NM_001093,XM_006719367,XM_011538259,XM_011538263,XM_011538264,XM_011538265,XM_017019252,XR_002957320,XR_002957321,XR_002957322,XR_944530,XR_944532	ACACB	acetyl-CoA carboxylase beta	protein_coding	NP_001084.3;XP_006719430.1;XP_011536561.1;XP_011536565.1;XP_011536566.1;XP_011536567.1;XP_016874741.1	85	601557	.	.	2.32273	1.63673	2.3572	3.44537	3.31056	2.33237	4.77947	3.12507	4.74564	7.55643	6.46384	4.44452	-1.48513	828.979	0.200741	-2.84241	0.00447745	0.1953	9.95214	9.38234	10.0115	9.76398	9.67116	9.52051	9.36295	9.62512	1245	998	716	619	622	799
34	NM_000016,NM_001127328,NM_001286042,NM_001286043,NM_001286044	ACADM	acyl-CoA dehydrogenase medium chain	protein_coding	NP_000007.1;NP_001120800.1;NP_001272971.1;NP_001272972.1;NP_001272973.1	89	607008	.	.	18.7482	20.4997	18.7019	13.903	21.4719	21.3167	38.5781	39.1408	37.6517	30.4923	41.9236	40.6206	1.00183	1591.08	0.170313	0.0154513	0.987672	0.997552	10.6346	10.637	10.4263	10.7341	10.707	10.6219	10.685	10.5899	1252	1946	1516	1436	1915	1560
35	NM_000017,NM_001302554	ACADS	acyl-CoA dehydrogenase short chain	protein_coding	NP_000008.1;NP_001289483.1	90	606885	.	.	33.0048	33.2053	36.2036	24.095	29.8318	29.3403	67.9137	63.4001	72.8869	52.8454	58.2462	55.9103	1.20576	2077.05	0.130906	2.06213	0.0391955	0.541361	10.879	11.149	10.8374	10.9974	10.9623	11.0771	11.0772	11.1268	1693	2202	1698	2035	2519	2432
36	NM_001330174,NM_001609	ACADSB	acyl-CoA dehydrogenase short/branched chain	protein_coding	NP_001317103.1;NP_001600.1	91	600301	.	.	1.48591	1.35475	1.30067	1.61124	1.51105	1.34976	3.05755	2.58667	2.61858	3.5338	2.95032	2.57207	-1.10179	304.648	0.177594	-0.787479	0.431002	0.978121	8.31821	8.1805	8.35057	8.29043	8.19663	8.27457	8.20655	8.16147	356	351	246	289	324	276
37	NM_000018,NM_001033859,NM_001270447,NM_001270448,XM_006721516,XM_011523829,XM_011523830,XM_024450741,XR_934021,XR_934022,XR_934023	ACADVL	acyl-CoA dehydrogenase very long chain	protein_coding	NP_000009.1;NP_001029031.1;NP_001257376.1;NP_001257377.1;XP_006721579.2;XP_011522131.1;XP_011522132.1;XP_024306509.1	92	609575	.	.	121.55	123.512	132.777	104.283	124.156	119.205	250.112	235.826	267.313	228.716	242.414	227.155	1.06493	9617.75	0.115	0.78921	0.429989	0.977449	13.1854	13.2762	13.1355	13.2545	13.2149	13.2459	13.2403	13.2875	8716	10722	8240	8940	10997	10575
38	NM_000019,XM_006718835,XM_017017681,XM_017017682,XM_017017683,XM_024448511,XM_024448512,XM_024448513,XM_024448514,XM_024448515	ACAT1	acetyl-CoA acetyltransferase 1	protein_coding	NP_000010.1;XP_006718898.1;XP_016873170.1;XP_016873171.1;XP_016873172.1;XP_024304279.1;XP_024304280.1;XP_024304281.1;XP_024304282.1;XP_024304283.1	93	607809	.	.	24.1707	21.0491	23.3125	18.4653	28.4479	27.2161	49.7359	40.19	46.9339	40.4983	55.5442	51.8625	-1.09214	1365.06	0.171366	-0.742002	0.458086	0.979141	10.4768	10.3499	10.2556	10.5561	10.5044	10.4447	10.3017	10.3685	1142	1758	1331	1299	1353	1338
39	NM_001303253,NM_005891	ACAT2	acetyl-CoA acetyltransferase 2	protein_coding	NP_001290182.1;NP_005882.2	94	100678	.	.	30.3839	34.2887	26.5562	19.1255	25.8185	24.7037	62.5207	65.4688	53.4642	41.9462	50.4104	47.0749	1.28775	1475.34	0.168116	2.17027	0.0299863	0.486891	10.333	10.6977	10.2731	10.4984	10.4405	10.6299	10.7298	10.4869	1102	1561	1170	1535	2131	1463
41	NM_001095,NM_001256830,NM_020039,NR_046389,XM_011538350,XM_011538351,XM_011538352	ASIC1	acid sensing ion channel subunit 1	protein_coding	NP_001086.2;NP_001243759.1;NP_064423.2;XP_011536652.1;XP_011536653.1;XP_011536654.1	100	602866	.	.	0.196792	0.084249	0.202741	0.426826	0.335767	0.23641	0.404938	0.16086	0.408168	0.936121	0.655582	0.450498	-2.08019	36.246	0.458065	-2.30691	0.0210597	0.416803	5.60939	4.56512	5.31885	5.2407	5.1332	5.0976	4.9523	5.0932	63	54	30	27	14	30
43	NM_000665,NM_001282449,NM_001302621,NM_001302622,NM_001367915,NM_001367917,NM_001367918,NM_001367919,NR_160407,NR_160408	ACHE	acetylcholinesterase (Cartwright blood group)	protein_coding	NP_000656.1;NP_001269378.1;NP_001289550.1;NP_001289551.1;NP_001354844.1;NP_001354846.1;NP_001354847.1;NP_001354848.1	108	100740	.	.	3.66216	3.27672	4.13102	4.1368	3.74228	4.58105	7.53559	6.25638	8.31678	9.07289	7.30676	8.72955	-1.07987	326.051	0.174599	-0.634897	0.525496	0.979589	8.40313	8.29266	8.41126	8.30668	8.39808	8.35165	8.23022	8.37099	361	334	306	300	311	348
47	NM_001096,NM_001303274,NM_001303275,NM_198830,XM_005257395,XM_017024688	ACLY	ATP citrate lyase	protein_coding	NP_001087.2;NP_001290203.1;NP_001290204.1;NP_942127.1;XP_005257452.1;XP_016880177.1	115	108728	.	.	24.4915	28.3106	27.5341	26.5755	27.387	28.9751	50.396	54.0546	55.4329	58.2858	53.4728	55.2144	-1.05238	4248.31	0.116538	-0.632087	0.52733	0.979714	12.0891	12.0153	12.059	12.0653	12.0977	11.9663	12.0842	12.0351	4329	4681	3905	3514	4985	4296
48	NM_001278352,NM_001362840,NM_002197,XM_011517888	ACO1	aconitase 1	protein_coding	NP_001265281.1;NP_001349769.1;NP_002188.1;XP_011516190.1	117	100880	.	.	19.9374	11.1967	13.0218	12.1831	16.6441	20.738	41.0249	21.3783	26.2161	26.7201	32.4974	39.518	-1.06459	3066.53	0.124557	-0.724909	0.468508	0.979141	11.6268	11.5366	11.5597	11.6144	11.6481	11.6287	11.5253	11.504	3023	3457	2889	2959	3249	2889
50	NM_001098,XM_017028812,XM_024452250	ACO2	aconitase 2	protein_coding	NP_001089.1;XP_016884301.1;XP_024308018.1	118	100850	.	.	25.0028	24.9176	26.3106	24.9491	28.3355	26.1454	51.4481	47.5762	52.9699	54.7186	55.3248	49.8221	-1.06427	2587.96	0.115674	-0.77683	0.437259	0.979141	11.3817	11.2921	11.3366	11.4194	11.3318	11.3089	11.2996	11.3216	2615	3089	2244	2288	2802	2621
51	NM_001185039,NM_004035,NM_007292,XM_011524868,XM_011524869	ACOX1	acyl-CoA oxidase 1	protein_coding	NP_001171968.1;NP_004026.2;NP_009223.2;XP_011523170.1;XP_011523171.1	119	609751	.	.	25.5714	27.0955	25.1089	23.2405	27.3504	24.8483	52.618	51.7345	50.5504	50.9714	53.4014	47.3505	1.01259	6758.51	0.121528	0.148521	0.881932	0.990449	12.7134	12.7315	12.6657	12.7921	12.6866	12.7271	12.7709	12.682	6407	7944	5663	6213	8083	6659
52	NM_001040649,NM_004300,NM_007099,NR_024080	ACP1	acid phosphatase 1	protein_coding	NP_001035739.1;NP_004291.1;NP_009030.1	122	171500	.	.	82.4833	95.4077	77.3785	60.7694	87.997	91.6887	169.725	182.166	155.782	133.28	171.813	174.72	1.04826	4394.39	0.179278	0.379296	0.704468	0.985899	12.0671	12.135	11.8512	12.1658	12.1788	12.1037	12.2233	12.0132	3329	5160	4210	4048	5738	4115
53	NM_001302489,NM_001302490,NM_001302491,NM_001302492,NM_001357016,NM_001610,XR_001747908	ACP2	acid phosphatase 2, lysosomal	protein_coding	NP_001289418.1;NP_001289419.1;NP_001289420.1;NP_001289421.1;NP_001343945.1;NP_001601.1	123	171650	.	.	22.4885	21.3269	22.0792	17.0232	19.8572	17.9717	46.2745	40.7204	44.451	37.3356	38.771	34.2466	1.17987	1538.15	0.124879	1.91087	0.0560216	0.63083	10.4625	10.7016	10.4743	10.5802	10.4811	10.6766	10.6419	10.6374	1361	1660	1184	1566	1861	1688
56	NM_001612,NM_020069,NM_020107,NM_020108	ACRV1	acrosomal vesicle protein 1	protein_coding	NP_001603.1;NP_064454.1;NP_064492.1;NP_064493.1	127	102525	.	.	0.334076	0.393096	0.355578	0.246519	0.258152	0.231511	0.687426	0.750553	0.715867	0.540668	0.504039	0.441163	1.43744	21.6465	0.467361	1.12013	0.262659	0.926907	4.15027	4.67449	4.41034	4.407	4.38871	4.45266	4.48663	4.45439	19	20	14	22	32	25
59	NM_001141945,NM_001320855,NM_001613	ACTA2	actin alpha 2, smooth muscle	protein_coding	NP_001135417.1;NP_001307784.1;NP_001604.1	130	102620	.	.	0.726822	0.382241	0.910513	0.349758	0.557077	0.418742	1.49558	0.729828	1.83309	0.767092	1.08769	0.797947	1.45727	36.1885	0.44299	1.22636	0.220061	0.907644	4.87621	5.42654	5.06451	5.16341	5.09555	5.23247	5.07101	5.29931	24	40	24	43	28	59
60	NM_001101	ACTB	actin beta	protein_coding	NP_001092.1	132	102630	.	.	1496.54	1697.33	1618.31	1655.27	1519.11	1383.68	3079.42	3240.77	3258.05	3630.35	2966.06	2636.71	1.03275	102375	0.132074	0.352046	0.724803	0.985899	16.6201	16.6666	16.723	16.6271	16.5239	16.6072	16.7138	16.6453	113308	109227	78041	89916	125481	105945
62	gene-ACTBP2	ACTBP2	ACTB pseudogene 2	pseudogene	.	135	.	.	.	0.027282	0.041505	0.030687	0.009198	0.040451	0.035974	0.056137	0.079247	0.06178	0.020174	0.07898	0.068551	1.07778	2.47611	1.32911	0.0813072	0.935198	NA	1.26146	1.35323	1.2912	1.30869	1.31489	1.30309	1.31638	1.30056	1	3	3	2	4	2
64	gene-ACTBP4	ACTBP4	ACTB pseudogene 4	pseudogene	.	137	.	.	.	0.288083	0.075836	0.27747	0.443016	0.30665	0.348998	0.592786	0.144797	0.558616	0.971629	0.598732	0.665043	-1.77736	19.039	0.5863	-1.41521	0.157007	0.860884	4.6023	3.78533	4.3145	4.23998	4.26056	4.22597	4.10456	4.21621	30	22	20	17	6	18
69	gene-ACTBP9	ACTBP9	ACTB pseudogene 9	pseudogene	.	142	.	.	.	0.154267	0.253375	0.287502	0.278321	0.050683	0.256852	0.317433	0.483778	0.578813	0.610417	0.098958	0.489453	1.17506	14.3064	0.691212	0.336704	0.73634	0.985899	3.72512	3.94378	3.86218	3.72516	3.84796	3.79473	3.8458	3.85922	19	4	15	10	19	19
71	NM_001199954,NM_001614,NR_037688	ACTG1	actin gamma 1	protein_coding	NP_001186883.1;NP_001605.1	144	102560	.	.	477.982	574.126	495.207	480.685	593.001	548.115	983.539	1096.2	996.975	1054.25	1157.83	1044.48	-1.06864	36614.1	0.136817	-0.700026	0.483911	0.979141	15.2072	15.1114	15.1042	15.2716	15.1791	15.0737	15.2302	15.0737	34814	45113	32701	30383	44898	34292
73	gene-ACTG1P1	ACTG1P1	actin gamma 1 pseudogene 1	pseudogene	.	146	.	.	.	0.093275	0.150239	0.209065	0.282486	0.245144	0.23283	0.19193	0.286858	0.4209	0.619553	0.478641	0.443677	-1.7405	14.5322	0.5922	-1.35005	0.176999	0.875472	4.20874	3.40239	3.90494	3.87829	3.87466	3.78289	3.81748	3.85276	21	19	15	6	12	15
75	gene-ACTG1P3	ACTG1P3	actin gamma 1 pseudogene 3	pseudogene	.	148	.	.	.	1.0749	0.669954	1.16111	1.7308	1.17898	0.700596	2.21181	1.27917	2.3376	3.79601	2.30195	1.33504	-1.27608	67.0258	0.392541	-0.896007	0.370249	0.969471	6.2288	5.88393	6.26376	6.07675	5.89343	6.04205	5.88184	6.05418	111	79	37	61	47	71
81	NM_001322033,NM_004924,XM_005259281,XM_006723406,XM_017027331	ACTN4	actinin alpha 4	protein_coding	NP_001308962.1;NP_004915.2;XP_005259338.1;XP_006723469.1;XP_016882820.1	166	604638	.	.	75.8851	69.7288	78.5318	107.804	73.2774	69.4904	156.148	133.136	158.104	236.438	143.073	132.42	-1.04217	13423.1	0.139927	-0.42582	0.670239	0.985899	13.7419	13.6824	13.8616	13.678	13.6321	13.7059	13.6433	13.7258	16067	14038	10707	12199	14062	14083
86	NM_004301,NM_177989,NM_178042	ACTL6A	actin like 6A	protein_coding	NP_004292.1;NP_817126.1;NP_829888.1	24124	604958	.	.	24.322	29.3415	26.7546	20.2133	23.5574	30.2883	50.0472	56.0229	53.8637	44.3321	45.9956	57.7168	1.08742	1704.81	0.166173	0.727584	0.466868	0.979141	10.674	10.7943	10.5372	10.6849	10.8429	10.7044	10.8391	10.7512	1362	1750	1694	1508	2186	1799
87	NM_001102,NM_001130004,NM_001130005,XM_011537265,XM_011537266,XM_011537267,XM_011537268,XM_017021720,XM_017021721,XM_017021722,XM_017021723,XM_017021725,XM_017021726,XM_017021727,XM_017021728	ACTN1	actinin alpha 1	protein_coding	NP_001093.1;NP_001123476.1;NP_001123477.1;XP_011535567.1;XP_011535568.1;XP_011535569.1;XP_011535570.1;XP_016877209.1;XP_016877210.1;XP_016877211.1;XP_016877212.1;XP_016877214.1;XP_016877215.1;XP_016877216.1;XP_016877217.1	163	102575	.	.	24.6238	22.8949	26.2246	27.6398	19.1276	19.7256	50.6682	43.7141	52.7966	60.6199	37.3465	37.5888	1.1275	3168	0.177387	0.975975	0.329077	0.954924	11.5401	11.7134	11.7811	11.4503	11.4442	11.6466	11.6377	11.7369	3830	2803	2236	2971	3640	3717
90	NM_001105,NM_001111067,NM_001347663,NM_001347664,NM_001347665,NM_001347666,NM_001347667,XM_006712825,XM_011512108	ACVR1	activin A receptor type 1	protein_coding	NP_001096.1;NP_001104537.1;NP_001334592.1;NP_001334593.1;NP_001334594.1;NP_001334595.1;NP_001334596.1;XP_006712888.1;XP_011510410.1	171	102576	.	.	10.0415	9.20678	10.0489	11.3839	10.3136	9.67692	20.6623	17.5789	20.231	24.9673	20.1372	18.4402	-1.11052	1168.41	0.152689	-0.990492	0.321934	0.951912	10.2637	10.113	10.3605	10.1811	10.1343	10.1833	10.0963	10.1493	1450	1258	955	1062	1182	1150
91	NM_004302,NM_020327,NM_020328,XM_011538966,XM_011538967,XM_017020201	ACVR1B	activin A receptor type 1B	protein_coding	NP_004293.1;NP_064732.3;NP_064733.3;XP_011537268.1;XP_011537269.1;XP_016875690.1	172	601300	.	.	3.77479	3.25456	4.08703	5.32044	4.24111	4.38016	7.76736	6.21407	8.22822	11.6689	8.28073	8.34675	-1.2742	659.955	0.157832	-2.21496	0.0267628	0.462053	9.53011	9.1813	9.55403	9.39503	9.39575	9.28675	9.18466	9.3092	848	748	602	548	593	637
92	NM_001278579,NM_001278580,NM_001616	ACVR2A	activin A receptor type 2A	protein_coding	NP_001265508.1;NP_001265509.1;NP_001607.1	173	102581	.	.	4.61959	4.57569	4.71397	5.23172	5.48089	4.79505	9.5057	8.73654	9.4904	11.4743	10.7014	9.13735	-1.13828	923.201	0.13339	-1.40085	0.161259	0.865021	9.94056	9.75445	9.92563	9.94782	9.82207	9.80226	9.79441	9.78923	1025	1130	779	796	976	884
93	NM_001106,XM_005265583,XM_017007514,XM_017007515,XM_017007516	ACVR2B	activin A receptor type 2B	protein_coding	NP_001097.2;XP_005265640.1;XP_016863003.1;XP_016863004.1;XP_016863005.1	174	602730	.	.	1.30998	1.32849	1.49402	1.54426	1.62322	1.63691	2.69554	2.53654	3.00783	3.38688	3.16932	3.11927	-1.2301	679.611	0.157003	-1.90302	0.0570377	0.633102	9.55023	9.25146	9.56802	9.43925	9.43292	9.26269	9.27953	9.41103	843	771	615	516	654	707
95	NM_000666,NM_001198895,NM_001198896,NM_001198897,NM_001198898	ACY1	aminoacylase 1	protein_coding	NP_000657.1;NP_001185824.1;NP_001185825.1;NP_001185826.1;NP_001185827.1	177	104620	.	.	88.0223	106.703	95.8059	80.638	107.943	104.798	181.123	203.732	192.881	176.856	210.759	199.702	-1.02744	4980.71	0.151309	-0.258145	0.796295	0.985899	12.3016	12.2624	12.1445	12.3811	12.3343	12.1974	12.3589	12.2405	4304	6064	4624	4138	6164	4910
97	NM_001107,NM_001302616,NM_001302617,NR_126393,NR_126394,NR_126395	ACYP1	acylphosphatase 1	protein_coding	NP_001098.1;NP_001289545.1;NP_001289546.1	179	600875	.	.	17.6844	16.432	14.2443	10.7898	10.5428	10.232	36.389	31.3743	28.6773	23.6644	20.5848	19.498	1.49089	291.847	0.178463	3.22855	0.00124419	0.0941888	7.87177	8.44901	8.0646	8.01877	8.01405	8.38121	8.31729	8.20674	249	249	198	355	402	314
98	NM_001320586,NM_001320587,NM_001320588,NM_001320589,NM_001320590,NM_138448,XM_017005406,XM_017005407,XM_017005408,XM_017005409,XM_017005410,XM_017005411,XM_017005412,XM_017005413,XR_001739083	ACYP2	acylphosphatase 2	protein_coding	NP_001307515.1;NP_001307516.1;NP_001307517.1;NP_001307518.1;NP_001307519.1;NP_612457.1;XP_016860895.1;XP_016860896.1;XP_016860897.1;XP_016860898.1;XP_016860899.1;XP_016860900.1;XP_016860901.1;XP_016860902.1	180	102595	.	.	2.46662	3.3248	3.56165	2.77262	2.55946	2.20735	5.07554	6.34817	7.17049	6.08094	4.99733	4.20628	1.0994	163.086	0.233815	0.584693	0.558754	0.980661	7.27912	7.41658	7.43564	7.30147	7.20202	7.29369	7.40178	7.41724	192	164	109	136	203	190
100	NM_000022,NM_001322050,NM_001322051,NR_136160	ADA	adenosine deaminase	protein_coding	NP_000013.2;NP_001308979.1;NP_001308980.1	186	608958	.	.	0.875047	1.78794	1.43259	1.02428	1.72048	2.02357	1.80058	3.41378	2.88416	2.24646	3.35922	3.85608	-1.17556	80.6802	0.354077	-0.659024	0.50988	0.979141	6.44934	6.20895	6.19217	6.39107	6.45461	6.13145	6.40729	6.29088	59	103	95	44	111	78
101	NM_001109,NM_001164489,NM_001164490,XM_011539117,XM_017015465,XM_017015466	ADAM8	ADAM metallopeptidase domain 8	protein_coding	NP_001100.3;NP_001157961.1;NP_001157962.1;XP_011537419.2;XP_016870954.1;XP_016870955.1	215	602267	.	.	47.8297	36.0229	46.1998	43.1329	39.5785	33.0015	98.4189	68.78	93.0118	94.5996	77.2766	62.8871	1.09655	4789.43	0.16737	0.794492	0.426909	0.9774	12.1575	12.2907	12.2936	12.202	12.0285	12.3591	12.1103	12.2978	5256	5083	3335	5114	4763	5387
102	NM_001110,NM_001320570,XM_024449818	ADAM10	ADAM metallopeptidase domain 10	protein_coding	NP_001101.1;NP_001307499.1;XP_024305586.1	188	602192	.	.	20.1135	15.713	21.0896	21.1806	19.0367	17.2409	41.3874	30.0014	42.4587	46.4536	37.1689	32.8539	-1.14598	6963.63	0.149124	-1.31826	0.187416	0.88528	12.8605	12.664	12.9715	12.725	12.7461	12.7567	12.6459	12.6967	8898	7243	5964	6323	6889	6662
103	NM_001025107,NM_001111,NM_001193495,NM_001365045,NM_001365046,NM_001365047,NM_001365048,NM_001365049,NM_015840,NM_015841,XM_006711113,XM_011509061,XM_011509062	ADAR	adenosine deaminase RNA specific	protein_coding	NP_001020278.1;NP_001102.3;NP_001180424.1;NP_001351974.1;NP_001351975.1;NP_001351976.1;NP_001351977.1;NP_001351978.1;NP_056655.3;NP_056656.3;XP_006711176.1;XP_011507363.2;XP_011507364.1	225	146920	.	.	29.552	25.905	35.2235	40.8677	36.6183	35.4213	60.809	49.4615	70.9137	89.6315	71.4969	67.4981	-1.26271	7981.6	0.148811	-2.26141	0.0237337	0.440829	13.1209	12.7845	13.1384	13.0403	12.9784	12.8446	12.7229	12.9668	9886	9516	7134	6409	6878	8323
104	NM_001112,NM_001160230,NM_001346687,NM_001346688,NM_015833,NM_015834,NR_027672,NR_027673,NR_027674,NR_073200,NR_144483,XM_006723954,XM_011529425,XM_011529432,XM_017028242,XM_017028243,XM_017028244,XM_017028245,XM_017028246,XM_017028247,XM_017028248,XM_017028249,XM_017028250,XM_017028251,XM_017028253,XM_017028254,XM_017028255,XM_024452043,XR_001754786,XR_001754787,XR_001754791,XR_001754792,XR_0017…	ADARB1	adenosine deaminase RNA specific B1	protein_coding	NP_001103.1;NP_001153702.1;NP_001333616.1;NP_001333617.1;NP_056648.1;NP_056649.1;XP_006724017.1;XP_011527727.1;XP_011527734.1;XP_016883731.1;XP_016883732.1;XP_016883733.1;XP_016883734.1;XP_016883735.1;XP_016883736.1;XP_016883737.1;XP_016883738.1;XP_016883739.1;XP_016883740.1;XP_016883742.1;XP_016883743.1;XP_016883744.1;XP_024307811.1	226	601218	.	.	0.328778	0.151149	0.355003	0.22859	0.175166	0.272867	0.676525	0.288598	0.714708	0.501346	0.342009	0.51997	1.18303	76.1417	0.324096	0.748178	0.454353	0.979141	6.12402	6.367	6.22276	6.1891	6.19877	6.21163	6.14661	6.43623	74	73	60	65	68	120
109	NM_001320613,NM_001377128,NM_001377129,NM_001377130,NM_001377131,NM_001377132,NM_004036,XM_006711925,XM_011532489,XM_011532490,XM_011532491,XM_011532492,XM_011532493,XM_011532494,XM_011532496,XM_017003187,XM_017003188,XM_017003189,XM_017003191,XM_017003192	ADCY3	adenylate cyclase 3	protein_coding	NP_001307542.1;NP_001364057.1;NP_001364058.1;NP_001364059.1;NP_001364060.1;NP_001364061.1;NP_004027.2;XP_006711988.1;XP_011530791.1;XP_011530792.1;XP_011530793.1;XP_011530794.1;XP_011530795.1;XP_011530796.1;XP_011530798.1;XP_016858676.1;XP_016858677.1;XP_016858678.1;XP_016858680.1;XP_016858681.1	234	600291	.	.	3.30096	4.11478	3.73968	3.19509	2.96403	3.49455	6.79235	7.85651	7.52891	7.00752	5.78724	6.65915	1.13303	617.63	0.154189	1.16859	0.242569	0.920653	9.17855	9.35712	9.23228	9.16403	9.25843	9.23144	9.40539	9.30199	596	585	532	538	830	665
112	NM_015270,XM_006719210,XM_017018743,XR_001748565	ADCY6	adenylate cyclase 6	protein_coding	NP_056085.1;XP_006719273.1;XP_016874232.1	237	600294	.	.	10.4962	8.86789	12.6691	15.5372	13.4729	13.0753	21.598	16.9318	25.5061	34.0763	26.3057	24.9161	-1.34547	2749.21	0.162521	-2.63416	0.00843452	0.278416	11.6229	11.1951	11.6473	11.5002	11.4513	11.2771	11.1419	11.4069	3612	3285	2497	2132	2241	2804
113	NM_001114,NM_001286057,XM_011522835,XM_011522836,XM_011522837,XM_011522838,XM_011522839,XM_011522840,XM_011522842,XM_017022896,XM_017022897,XM_017022898,XM_017022899,XR_001751822	ADCY7	adenylate cyclase 7	protein_coding	NP_001105.1;NP_001272986.1;XP_011521137.1;XP_011521138.1;XP_011521139.1;XP_011521140.1;XP_011521141.1;XP_011521142.1;XP_011521144.1;XP_016878385.1;XP_016878386.1;XP_016878387.1;XP_016878388.1	238	600385	.	.	4.07372	4.1952	4.41644	5.17168	4.44594	4.96216	8.38247	8.01006	8.89139	11.3426	8.68065	9.45581	-1.17992	1010.89	0.132225	-1.80514	0.0710533	0.68207	10.0959	9.85704	10.1139	9.97831	10.0367	9.90434	9.91377	9.9098	1202	1096	946	842	1055	957
115	NM_001116,XM_005255079,XM_011522353	ADCY9	adenylate cyclase 9	protein_coding	NP_001107.2;XP_005255136.1;XP_011520655.1	240	603302	.	.	4.6001	3.74144	5.09506	6.05263	4.09964	3.93596	9.46559	7.14369	10.2576	13.2747	8.00451	7.50028	-1.08789	1307.43	0.20274	-0.599437	0.548882	0.980661	10.4118	10.2907	10.6104	10.2721	10.21	10.3355	10.1869	10.395	1801	1299	967	1181	1219	1431
118	NM_001119,NM_001286645,NM_001354754,NM_001354755,NM_001354756,NM_001354757,NM_001354758,NM_001354759,NM_001354761,NM_001354762,NM_014189,NM_014190,NM_176801,XM_005247934,XM_017007703,XM_017007704,XM_017007705,XM_017007706,XM_017007709,XM_024453887,XR_002959706,XR_002959707	ADD1	adducin 1	protein_coding	NP_001110.2;NP_001273574.1;NP_001341683.1;NP_001341684.1;NP_001341685.1;NP_001341686.1;NP_001341687.1;NP_001341688.1;NP_001341690.1;NP_001341691.1;NP_054908.2;NP_054909.2;NP_789771.1;XP_005247991.1;XP_016863192.1;XP_016863193.1;XP_016863194.1;XP_016863195.1;XP_016863198.1;XP_024309655.1	243	102680	.	.	26.2101	21.6665	23.3365	26.1818	25.0299	24.1504	53.9324	41.3688	46.9822	57.4223	48.8706	46.0206	-1.08024	3512.73	0.133572	-0.833598	0.404508	0.974978	11.8328	11.7218	11.8661	11.8052	11.7544	11.8399	11.6714	11.7101	3934	3939	2986	3451	3513	3352
120	NM_001121,NM_001320591,NM_001320592,NM_001320593,NM_001320594,NM_016824,NM_019903,XM_024447794,XM_024447795,XM_024447796,XM_024447797,XM_024447798,XM_024447799,XM_024447800,XM_024447801,XM_024447802,XM_024447803,XM_024447804,XM_024447805,XM_024447806,XM_024447807,XM_024447808,XM_024447809,XM_024447810,XM_024447811,XM_024447812,XM_024447813,XM_024447814	ADD3	adducin 3	protein_coding	NP_001112.2;NP_001307520.1;NP_001307521.1;NP_001307522.1;NP_001307523.1;NP_058432.1;NP_063968.1;XP_024303562.1;XP_024303563.1;XP_024303564.1;XP_024303565.1;XP_024303566.1;XP_024303567.1;XP_024303568.1;XP_024303569.1;XP_024303570.1;XP_024303571.1;XP_024303572.1;XP_024303573.1;XP_024303574.1;XP_024303575.1;XP_024303576.1;XP_024303577.1;XP_024303578.1;XP_024303579.1;XP_024303580.1;XP_024303581.1;XP_…	245	601568	.	.	102.395	106.685	101.452	85.8162	100.623	104.475	210.698	203.697	204.247	188.213	196.466	199.086	1.04869	15659.7	0.120021	0.571479	0.567675	0.980661	13.9001	13.9686	13.8279	13.9495	13.956	13.9637	13.9872	13.9119	14024	17296	14006	14798	18808	15750
123	NM_001122,NR_038064,XM_017014259	PLIN2	perilipin 2	protein_coding	NP_001113.2;XP_016869748.1	248	103195	.	.	35.811	32.0301	38.7261	29.3535	45.4899	35.0609	73.688	61.1563	77.9653	64.3785	88.8186	66.8114	-1.05668	2473.35	0.176252	-0.451301	0.651773	0.984498	11.3113	11.2321	11.1218	11.4824	11.236	11.264	11.1633	11.2997	2104	3429	2079	2250	2474	2647
128	NM_000671	ADH5	alcohol dehydrogenase 5 (class III), chi polypeptide	protein_coding	NP_000662.3	253	103710	.	.	36.9871	44.5453	37.9477	27.185	38.3981	38.321	76.108	85.0522	76.3983	59.6225	74.9719	73.0238	1.1298	3565.29	0.165581	1.06331	0.28764	0.94149	11.7092	11.8851	11.5584	11.8334	11.8104	11.7943	11.9526	11.7859	2724	4041	3164	3253	4820	3636
130	NM_000672,NM_001102470,NR_132990	ADH6	alcohol dehydrogenase 6 (class V)	protein_coding	NP_000663.1;NP_001095940.1	255	103735	.	.	0.439973	0.499706	0.502439	0.289466	0.287016	0.235076	0.905328	0.954108	1.01154	0.63486	0.560395	0.447956	1.75498	45.1855	0.340913	2.38024	0.0173013	0.383565	5.03433	5.84801	5.39068	5.42738	5.37973	5.55197	5.60166	5.53768	32	40	26	51	72	55
132	NM_001123,NM_001202449,NM_001202450,NM_001369123,NM_001369124,NM_006721,XM_017015698,XM_017015699,XM_017015702,XM_017015703,XM_017015704,XM_017015705,XM_017015706	ADK	adenosine kinase	protein_coding	NP_001114.2;NP_001189378.1;NP_001189379.1;NP_001356052.1;NP_001356053.1;NP_006712.2;XP_016871187.1;XP_016871188.1;XP_016871191.1;XP_016871192.1;XP_016871193.1;XP_016871194.1;XP_016871195.1	257	102750	.	.	20.0191	22.203	19.0598	16.934	19.4243	20.2835	41.1932	42.3931	38.3722	37.1399	37.9258	38.6518	1.05629	1385.69	0.138276	0.571394	0.567733	0.980661	10.3966	10.4752	10.3372	10.4368	10.4583	10.4468	10.5329	10.3879	1244	1507	1243	1284	1760	1350
133	NM_001124	ADM	adrenomedullin	protein_coding	NP_001115.1	259	103275	.	.	19.7035	18.8855	13.0889	16.1501	27.0231	26.5264	40.5438	36.0588	26.3513	35.4207	52.7623	50.5481	-1.36824	1092.65	0.229041	-1.97486	0.0482843	0.597447	10.3021	9.84984	9.92134	10.3321	10.2939	10.0578	10.0182	9.7105	911	1600	1232	975	1150	706
136	NM_000676,XM_011523659,XM_011523661,XM_017024197,XR_001752428	ADORA2B	adenosine A2b receptor	protein_coding	NP_000667.1;XP_011521961.1;XP_011521963.1;XP_016879686.1	264	600446	.	.	11.8849	11.1682	11.1753	8.51566	10.4324	10.0579	24.4555	21.3239	22.4987	18.6766	20.3692	19.1662	1.15569	744.749	0.14071	1.48356	0.137926	0.834744	9.43219	9.64145	9.40955	9.53832	9.48645	9.63468	9.58443	9.56308	638	808	608	767	892	792
141	NM_001125,NM_001291949,NM_001291950,NM_001371092	ADPRH	ADP-ribosylarginine hydrolase	protein_coding	NP_001116.1;NP_001278878.1;NP_001278879.1;NP_001358021.1	269	603081	.	.	0.108951	0.054206	0.223529	0.159995	0.118302	0.114251	0.224187	0.103497	0.45002	0.350902	0.230983	0.217715	-1.06103	17.9587	0.604985	-0.141258	0.887666	0.990449	4.20641	4.12567	4.1908	4.13995	4.13593	4.12973	4.06244	4.24041	23	18	14	14	9	30
142	NM_001618	PARP1	poly(ADP-ribose) polymerase 1	protein_coding	NP_001609.2	270	173870	.	.	21.5708	19.0446	24.1488	25.7383	25.8199	30.9131	44.386	36.3627	48.6175	56.4496	50.4132	58.9074	-1.29914	3530.45	0.138609	-2.72389	0.00645171	0.242191	11.9621	11.5845	11.8503	11.834	11.9719	11.6726	11.5625	11.7388	3868	4076	3828	2846	3091	3471
143	NM_006437,XM_011534931,XM_011534932,XR_941496	PARP4	poly(ADP-ribose) polymerase family member 4	protein_coding	NP_006428.2;XP_011533233.1;XP_011533234.1	271	607519	.	.	34.1262	34.011	38.4739	42.1967	37.2204	37.7265	70.2213	64.9385	77.4577	92.5463	72.6724	71.8909	-1.12774	7372.49	0.124505	-1.39297	0.163628	0.868325	12.932	12.7586	12.9853	12.8558	12.846	12.7701	12.7617	12.8428	8716	8089	6430	6173	7568	7573
146	NM_000678	ADRA1D	adrenoceptor alpha 1D	protein_coding	NP_000669.1	280	104219	.	.	0.538742	0.250348	0.53039	0.606666	0.449758	0.454649	1.10857	0.477999	1.06781	1.33055	0.878148	0.86637	-1.17323	50.8201	0.386023	-0.597085	0.550451	0.980661	5.77469	5.55133	5.75404	5.64098	5.63685	5.69824	5.48766	5.68213	68	53	42	53	31	57
147	NM_000679,XM_005265818,XM_005265819,XM_006714821,XM_011534435,XM_011534437,XM_011534438	ADRA1B	adrenoceptor alpha 1B	protein_coding	NP_000670.1;XP_005265875.1;XP_005265876.1;XP_006714884.1;XP_011532737.1;XP_011532739.1;XP_011532740.1	278	104220	.	.	2.35384	1.51813	2.64063	2.48203	1.9852	1.82326	4.84349	2.89863	5.31625	5.44362	3.87609	3.47438	-1.03848	225.548	0.255513	-0.213217	0.831158	0.986338	7.84266	7.79147	7.95325	7.78384	7.70272	7.90673	7.58089	7.86708	284	236	166	240	175	255
151	NM_000682	ADRA2B	adrenoceptor alpha 2B	protein_coding	NP_000673.2	282	104260	.	.	0.318153	0.317462	0.477723	0.261945	0.27301	0.185468	0.654661	0.606143	0.961777	0.574501	0.53305	0.353424	1.47194	41.1285	0.379811	1.4684	0.141995	0.836027	5.05302	5.61645	5.32048	5.32862	5.23884	5.36264	5.36135	5.48688	37	41	22	39	48	64
152	NM_000683	ADRA2C	adrenoceptor alpha 2C	protein_coding	NP_000674.2	283	104250	.	.	1.02824	1.92668	1.25367	0.648365	0.606552	1.33073	2.1158	3.67869	2.52395	1.422	1.18429	2.53581	1.61936	87.9632	0.36969	1.8811	0.0599584	0.642838	6.07578	6.76122	6.22459	6.19379	6.49331	6.38933	6.70067	6.46093	53	52	89	74	169	98
153	NM_000684	ADRB1	adrenoceptor beta 1	protein_coding	NP_000675.1	285	109630	.	.	2.03539	1.28445	1.55869	1.57701	2.06904	1.74307	4.1882	2.45246	3.13803	3.45871	4.03979	3.32156	-1.12682	188.866	0.237848	-0.72424	0.468919	0.979141	7.64267	7.47489	7.52496	7.67947	7.55457	7.66413	7.38713	7.48011	182	250	165	206	160	172
154	NM_000024	ADRB2	adrenoceptor beta 2	protein_coding	NP_000015.2	286	109690	.	.	0.083365	0.035925	0.160506	0.184619	0.17688	0.204318	0.17154	0.068594	0.323138	0.40491	0.345357	0.389345	-2.09935	10.7357	0.729183	-1.46731	0.142291	0.836292	3.85996	2.79735	3.44378	3.43529	3.44322	3.3698	3.32969	3.41557	15	15	13	6	3	12
156	NM_001619,XM_011544773,XM_024448376,XR_001747779	GRK2	G protein-coupled receptor kinase 2	protein_coding	NP_001610.2;XP_011543075.1;XP_024304144.1	289	109635	.	.	27.4609	25.557	28.6921	23.9309	26.6296	27.6051	56.506	48.797	57.7644	52.4856	51.994	52.6037	1.02403	3274.88	0.117795	0.29084	0.771174	0.985899	11.66	11.6943	11.6133	11.6869	11.6971	11.7071	11.6372	11.7149	3075	3596	2925	3099	3538	3529
157	NM_001362778,NM_005160,XM_011529975,XR_001755175,XR_937823	GRK3	G protein-coupled receptor kinase 3	protein_coding	NP_001349707.1;NP_005151.2;XP_011528277.1	290	109636	.	.	0.339902	0.230722	0.310201	0.354483	0.264364	0.330757	0.699414	0.440526	0.624513	0.777456	0.516167	0.630284	-1.10553	102.923	0.26815	-0.539765	0.589359	0.981493	6.7548	6.61254	6.77106	6.61805	6.71108	6.73275	6.55309	6.66932	125	98	96	105	88	104
158	NM_000026,NM_001123378,NM_001317923,NM_001363840,NR_134256,XM_011529977,XM_011529980,XM_017028636,XM_017028637,XM_017028638,XM_017028639,XM_017028640,XM_024452166,XR_001755176,XR_002958670,XR_002958671,XR_937825	ADSL	adenylosuccinate lyase	protein_coding	NP_000017.1;NP_001116850.1;NP_001304852.1;NP_001350769.1;XP_011528279.1;XP_011528282.1;XP_016884125.1;XP_016884126.1;XP_016884127.1;XP_016884128.1;XP_016884129.1;XP_024307934.1	291	608222	.	.	15.5641	21.6255	23.5502	21.281	22.3821	31.4392	32.0262	41.2905	47.4125	46.6737	43.7008	59.91	1.07848	2145.57	0.169976	0.641252	0.521359	0.979141	11.0118	11.1204	10.8477	11.11	11.1122	11.0007	11.1984	11.076	1675	2459	1982	1821	2837	2246
159	NM_001126,NM_001365073,XM_011544108	ADSS2	adenylosuccinate synthase 2	protein_coding	NP_001117.2;NP_001352002.1;XP_011542410.1	292	103060	.	.	38.7064	33.7997	35.9162	35.0275	40.5113	41.8488	79.6458	64.535	72.3082	76.8228	79.098	79.7463	-1.10245	3566.85	0.126951	-1.10843	0.267674	0.931872	11.869	11.7284	11.769	11.8745	11.8739	11.8283	11.7062	11.7293	3483	4221	3391	3371	3621	3392
160	NM_014203,NM_130787,XM_011526556,XM_011526557	AP2A1	adaptor related protein complex 2 subunit alpha 1	protein_coding	NP_055018.2;NP_570603.2;XP_011524858.1;XP_011524859.1	561	601026	.	.	14.0046	14.7448	16.6175	19.0347	14.1961	14.0156	28.8172	28.1528	33.4551	41.7472	27.7177	26.7079	-1.06622	1880.55	0.169026	-0.547244	0.584211	0.981493	10.9224	10.83	11.0824	10.811	10.7793	10.7956	10.8315	10.9066	2420	1896	1467	1567	2025	2017
161	NM_001242837,NM_012305,NR_144509,NR_144510,XM_011519929,XM_011519930	AP2A2	adaptor related protein complex 2 subunit alpha 2	protein_coding	NP_001229766.1;NP_036437.1;XP_011518231.1;XP_011518232.1	562	607242	.	.	10.5673	11.0422	11.6237	13.4859	11.3241	10.6843	21.7442	21.0833	23.4015	29.5775	22.1102	20.3598	-1.08945	1890.8	0.148008	-0.835097	0.403663	0.974978	10.9452	10.8218	11.0512	10.8841	10.8037	10.8162	10.8454	10.8742	2324	2056	1502	1597	2047	1931
162	NM_001127,NM_001166019,NM_001378562,NM_001378563,NM_001378564,NM_001378565,NM_001378566,NM_145730	AP1B1	adaptor related protein complex 1 subunit beta 1	protein_coding	NP_001118.3;NP_001159491.1;NP_001365491.1;NP_001365492.1;NP_001365493.1;NP_001365494.1;NP_001365495.1;NP_663782.2	554	600157	.	.	17.4554	17.2597	19.7633	21.21	18.9946	17.419	35.9178	32.9547	39.7884	46.518	37.0868	33.1933	-1.07999	2797.5	0.139566	-0.795441	0.426357	0.9774	11.5043	11.3935	11.5872	11.4697	11.3741	11.3938	11.3796	11.4679	3317	3113	2238	2399	2921	2952
163	NM_001030006,NM_001282,XM_005257937,XM_005257938,XM_005257941,XM_011524448,XM_011524449,XM_011524450,XM_011524451,XM_011524452,XM_011524453,XM_011524454,XM_011524455,XM_017024284,XM_017024285,XM_017024286,XM_017024287	AP2B1	adaptor related protein complex 2 subunit beta 1	protein_coding	NP_001025177.1;NP_001273.1;XP_005257994.1;XP_005257995.1;XP_005257998.1;XP_011522750.1;XP_011522751.1;XP_011522752.1;XP_011522753.1;XP_011522754.1;XP_011522755.1;XP_011522756.1;XP_011522757.1;XP_016879773.1;XP_016879774.1;XP_016879775.1;XP_016879776.1	563	601025	.	.	29.3619	33.9524	33.528	43.2557	34.1103	32.6107	60.4178	64.8267	67.5002	94.869	66.6	62.1423	-1.16138	6844.88	0.146635	-1.47191	0.141045	0.835501	12.8447	12.6289	12.9446	12.7437	12.6978	12.6152	12.723	12.6681	8727	7482	5707	5433	7616	6520
164	NM_001030007,NM_001128	AP1G1	adaptor related protein complex 1 subunit gamma 1	protein_coding	NP_001025178.1;NP_001119.3	555	603533	.	.	11.0147	9.6697	11.1069	15.7478	13.1793	13.5387	22.6649	18.4627	22.3609	34.5382	25.7324	25.7991	-1.36554	2963.07	0.139754	-3.21618	0.00129911	0.097089	11.7401	11.2908	11.7651	11.5879	11.5903	11.4271	11.3127	11.4046	3929	3455	2785	2413	2606	2652
165	NM_001129,XM_011515162	AEBP1	AE binding protein 1	protein_coding	NP_001120.3;XP_011513464.1	303	602981	.	.	0.038482	0.05793	0.143009	0.074078	0.025214	0.062733	0.079185	0.110607	0.287912	0.162468	0.049229	0.119543	1.44118	10.3978	0.766818	0.687584	0.491715	0.979141	3.09574	3.61432	3.37462	3.30657	3.35048	3.32671	3.34686	3.45595	12	5	8	6	10	22
166	NM_001130,NM_198969,NM_198970,XM_006722664	TLE5	TLE family member 5, transcriptional modulator	protein_coding	NP_001121.2;NP_945320.1;NP_945321.1;XP_006722727.1	307	600188	.	.	103.421	107.463	104.22	90.0966	96.694	94.775	212.809	205.183	209.821	197.601	188.794	180.601	1.10046	6450.33	0.107338	1.28665	0.198218	0.889675	12.5844	12.7226	12.5905	12.6416	12.6024	12.6938	12.7219	12.6703	6059	6898	5301	6164	7876	6773
172	NR_003226,NR_003227,NR_003228	AFG3L1P	AFG3 like matrix AAA peptidase subunit 1, pseudogene	transcribed_pseudogene	.	314	603020	.	.	4.33094	5.13001	4.45427	3.94808	3.61781	4.79198	8.91174	9.79493	8.96757	8.65897	7.06375	9.13151	1.1	466.76	0.174109	0.789731	0.429685	0.9774	8.79739	8.93252	8.81505	8.73216	8.9267	8.84675	8.98988	8.85041	442	423	443	417	623	473
175	NM_000027,NM_001171988,NR_033655,XR_001741155	AGA	aspartylglucosaminidase	protein_coding	NP_000018.2;NP_001165459.1	318	613228	.	.	7.29645	6.08334	6.89128	3.26719	5.70481	4.99272	15.0138	11.6152	13.8739	7.16564	11.1386	9.51404	1.41878	421.943	0.215368	2.34321	0.0191186	0.396055	8.44609	8.95166	8.35346	8.71995	8.60406	8.89685	8.75363	8.82669	254	466	319	495	508	510
177	NM_001136,NM_001206929,NM_001206932,NM_001206934,NM_001206936,NM_001206940,NM_001206954,NM_001206966,NM_172197,NR_038190,XM_017010328,XR_001743189,XR_001743190	AGER	advanced glycosylation end-product specific receptor	protein_coding	NP_001127.1;NP_001193858.1;NP_001193861.1;NP_001193863.1;NP_001193865.1;NP_001193869.1;NP_001193883.1;NP_001193895.1;NP_751947.1;XP_016865817.1	320	600214	.	.	0.262704	0.171978	0.330118	0.269613	0.340521	0.401038	0.540563	0.328364	0.66461	0.59132	0.664866	0.76421	-1.31804	17.9181	0.537352	-0.741409	0.458445	0.979141	4.34791	3.95167	4.13678	4.18178	4.20316	4.14202	4.08998	4.16675	16	23	21	15	12	20
178	NM_000028,NM_000642,NM_000643,NM_000644,NM_000646,XM_005270557,XM_017000501	AGL	amylo-alpha-1, 6-glucosidase, 4-alpha-glucanotransferase	protein_coding	NP_000019.2;NP_000633.2;NP_000634.2;NP_000635.2;NP_000637.2;XP_005270614.1;XP_016855990.1	321	610860	.	.	7.58515	8.10225	8.22925	7.71071	7.80953	8.71444	15.6079	15.4699	16.5675	16.9112	15.248	16.6061	-1.0357	2058.83	0.117136	-0.431981	0.665756	0.985856	11.0329	10.9819	11.0021	10.9944	11.0683	10.9624	11.015	10.9983	2069	2201	1929	1784	2350	2101
182	NM_000214	JAG1	jagged canonical Notch ligand 1	protein_coding	NP_000205.1	6188	601920	.	.	52.6007	55.8725	55.2653	58.69	55.8407	50.5298	108.236	106.68	111.263	128.72	109.028	96.2886	-1.03025	11779.3	0.12387	-0.347137	0.728488	0.985899	13.5453	13.5023	13.6124	13.5488	13.4399	13.4896	13.5374	13.5021	13170	13162	9343	10361	13541	11861
183	NM_000029,NM_001382817	AGT	angiotensinogen	protein_coding	NP_000020.1;NP_001369746.1	333	106150	.	.	0.924593	1.00993	1.14591	0.3059	0.734164	1.04477	1.90253	1.9283	2.307	0.670902	1.43345	1.9909	1.45267	66.0341	0.39072	1.37876	0.167969	0.87149	5.75433	6.28705	5.75494	5.96932	6.09444	6.05161	6.08989	6.12925	26	62	69	65	88	88
189	NM_000030	AGXT	alanine--glyoxylate and serine--pyruvate aminotransferase	protein_coding	NP_000021.1	341	604285	.	.	0.53182	0.288283	0.280092	0.54496	0.504884	0.238898	1.09432	0.55043	0.563895	1.19521	0.985782	0.455239	-1.19812	42.6453	0.448852	-0.580969	0.561262	0.980661	5.53324	5.28469	5.50271	5.47253	5.27075	5.48629	5.30982	5.29698	60	59	22	52	35	30
191	NM_000687,NM_001161766,NM_001322084,NM_001322085,NM_001322086,NM_001362750,XM_005260317,XM_011528656,XM_011528657,XM_011528658,XM_011528659,XM_017027709,XM_017027710	AHCY	adenosylhomocysteinase	protein_coding	NP_000678.1;NP_001155238.1;NP_001309013.1;NP_001309014.1;NP_001309015.1;NP_001349679.1;XP_005260374.1;XP_011526958.2;XP_011526959.2;XP_011526960.2;XP_011526961.1;XP_016883198.1;XP_016883199.1	343	180960	.	.	63.5213	83.714	79.3466	59.6586	78.9676	80.2878	130.707	159.838	159.745	130.844	154.184	152.995	1.02221	5752.03	0.162088	0.195486	0.845013	0.987017	12.474	12.5055	12.3308	12.5534	12.5327	12.3525	12.6011	12.5198	4854	6734	5288	4500	7405	6160
196	NM_001621	AHR	aryl hydrocarbon receptor	protein_coding	NP_001612.1	348	600253	.	.	81.4181	71.6451	73.2008	76.7689	80.0204	75.3765	167.533	136.795	147.371	168.371	156.239	143.636	-1.04703	17259.2	0.119555	-0.554568	0.57919	0.981427	14.1078	14.0416	14.107	14.1246	14.05	14.1333	14.015	14.0083	18106	19824	14648	16854	18249	16511
197	NM_001354571,NM_001354572,NM_001354573,NM_001622	AHSG	alpha 2-HS glycoprotein	protein_coding	NP_001341500.1;NP_001341501.1;NP_001341502.1;NP_001613.2	349	138680	.	.	0.13936	0.277954	0.143191	0.287016	0.237017	0.160962	0.28676	0.530709	0.288279	0.629487	0.462774	0.306726	-1.18728	12.5126	0.64966	-0.381214	0.703044	0.985899	3.76538	3.51433	3.68812	3.65438	3.61391	3.60993	3.68041	3.60885	18	15	8	8	19	9
202	NM_001371242,NM_001624,XM_017010333	CRYBG1	crystallin beta-gamma domain containing 1	protein_coding	NP_001358171.1;NP_001615.2;XP_016865822.1	356	601797	.	.	3.74958	7.25711	6.31722	4.76542	6.60364	9.15649	7.71547	13.8563	12.7181	10.4516	12.8935	17.4484	-1.12665	2140.33	0.271312	-0.634088	0.526023	0.979714	11.1473	10.9748	10.8138	11.0687	11.3357	10.6023	11.215	11.0656	1642	2389	2599	1135	2943	2262
203	NM_000476,NM_001318121,NM_001318122,XM_017014428,XM_024447439,XM_024447440	AK1	adenylate kinase 1	protein_coding	NP_000467.1;NP_001305050.1;NP_001305051.1;XP_016869917.1;XP_024303207.1;XP_024303208.1	361	103000	.	.	10.1465	10.1421	10.4337	7.52915	10.9749	10.1245	20.8784	19.3647	21.0057	16.513	21.4284	19.293	1.00584	754.142	0.170874	0.0491899	0.960768	0.995289	9.55454	9.56283	9.3879	9.67391	9.57851	9.51335	9.58526	9.57432	614	947	677	653	885	796
204	NM_001199199,NM_001319139,NM_001319140,NM_001319141,NM_001319142,NM_001319143,NM_001625,NM_013411,NR_134976,XR_001737036,XR_246248	AK2	adenylate kinase 2	protein_coding	NP_001186128.1;NP_001306068.1;NP_001306069.1;NP_001306070.1;NP_001306071.1;NP_001306072.1;NP_001616.1;NP_037543.1	362	103020	.	.	35.1925	37.8933	31.8262	28.8797	37.2353	36.8947	72.4153	72.3512	64.0741	63.3393	72.7016	70.3059	1.04308	5332.16	0.128908	0.472043	0.636896	0.983877	12.3497	12.4106	12.2739	12.4369	12.3653	12.4084	12.4443	12.3376	4772	6178	4577	5036	6493	5241
205	NM_001005353,NM_001330616,NM_013410,NM_203464,XM_017000613	AK4	adenylate kinase 4	protein_coding	NP_001005353.1;NP_001317545.1;NP_037542.1;NP_982289.1;XP_016856102.1	363	103030	.	.	15.8717	27.8146	24.099	19.0456	21.79	30.4351	32.6591	53.1075	48.5173	41.771	42.5447	57.9965	-1.07139	5735.03	0.221373	-0.449405	0.65314	0.984498	12.5346	12.4349	12.3386	12.4337	12.7074	12.1579	12.6371	12.4832	4951	5934	6486	3606	7780	5967
206	gene-AK4P1	AK4P1	adenylate kinase 4 pseudogene 1	pseudogene	.	364	.	.	.	6.04327	9.7503	7.8186	6.86442	7.82255	9.91203	12.4352	18.6166	15.7408	15.0551	15.2734	18.8882	-1.05923	692.916	0.208353	-0.39844	0.690306	0.985899	9.47832	9.39351	9.33324	9.41785	9.58886	9.21731	9.58499	9.38362	619	741	737	479	950	674
207	NM_001014431,NM_001014432,NM_001382430,NM_001382431,NM_001382432,NM_001382433,NM_005163,XR_002957536	AKT1	AKT serine/threonine kinase 1	protein_coding	NP_001014431.1;NP_001014432.1;NP_001369359.1;NP_001369360.1;NP_001369361.1;NP_001369362.1;NP_005154.2	391	164730	.	.	31.3883	39.6967	37.6119	26.1952	30.0854	29.7009	64.5875	75.7945	75.7222	57.4517	58.7415	56.5975	1.21227	3440.98	0.132973	2.08844	0.0367585	0.529402	11.6032	11.8807	11.6081	11.693	11.673	11.717	11.9008	11.8494	2963	3515	2760	3043	4645	3997
208	NM_001243027,NM_001243028,NM_001330511,NM_001626,XM_011526614,XM_011526615,XM_011526616,XM_011526618,XM_011526619,XM_011526620,XM_011526622,XM_017026470,XM_024451416,XM_024451417	AKT2	AKT serine/threonine kinase 2	protein_coding	NP_001229956.1;NP_001229957.1;NP_001317440.1;NP_001617.1;XP_011524916.1;XP_011524917.1;XP_011524918.1;XP_011524920.1;XP_011524921.1;XP_011524922.1;XP_011524924.1;XP_016881959.1;XP_024307184.1;XP_024307185.1	392	164731	.	.	7.39339	7.83997	8.43173	7.18226	8.45839	7.10507	15.2133	14.9692	16.9752	15.7522	16.5149	13.5393	1.00824	1301.04	0.128457	0.0921168	0.926605	0.992667	10.3396	10.3513	10.3377	10.3659	10.3205	10.2847	10.3429	10.4134	1304	1448	1102	1105	1468	1456
210	NM_000031,NM_001003945,NM_001317745,XM_011518364,XM_024447449,XR_002956764	ALAD	aminolevulinate dehydratase	protein_coding	NP_000022.3;NP_001003945.1;NP_001304674.1;XP_011516666.1;XP_024303217.1	395	125270	.	.	5.07781	4.46744	6.13848	6.78785	5.17309	5.41676	10.4486	8.52986	12.3583	14.8872	10.1004	10.3221	-1.14146	637.11	0.179367	-1.06419	0.287244	0.94149	9.40754	9.21697	9.49345	9.26981	9.30534	9.23126	9.16288	9.36849	809	656	552	525	594	707
211	NM_000688,NM_001304443,NM_001304444,NM_199166,XM_011533477,XM_011533478,XM_017005873,XM_024453393	ALAS1	5'-aminolevulinate synthase 1	protein_coding	NP_000679.1;NP_001291372.1;NP_001291373.1;NP_954635.1;XP_011531779.1;XP_011531780.1;XP_016861362.1;XP_024309161.1	396	125290	.	.	69.4387	77.9692	66.216	65.7545	83.0884	81.8799	142.883	148.87	133.309	144.214	162.229	156.029	-1.10958	6170.47	0.144667	-1.03698	0.299746	0.946545	12.6642	12.5142	12.5111	12.716	12.6614	12.5303	12.6302	12.4588	5706	7735	5847	5273	7318	5475
214	NM_001243280,NM_001243281,NM_001243283,NM_001627	ALCAM	activated leukocyte cell adhesion molecule	protein_coding	NP_001230209.1;NP_001230210.1;NP_001230212.1;NP_001618.2	400	601662	.	.	10.6744	14.9362	13.4813	12.8443	12.2627	15.2901	21.9646	28.5183	27.1413	28.1703	23.9427	29.1365	-1.05528	2199.72	0.163062	-0.476066	0.634027	0.983877	11.1417	11.0634	11.0988	11.0416	11.2199	10.9224	11.1988	11.0899	2221	2229	2205	1626	2790	2242
215	NM_000033,XR_938507	ABCD1	ATP binding cassette subfamily D member 1	protein_coding	NP_000024.2	61	300371	.	.	1.71868	1.7041	2.45	2.88091	2.24188	2.27118	3.53652	3.25371	4.93247	6.31846	4.37725	4.32791	-1.28753	295.272	0.212169	-1.71845	0.0857147	0.730673	8.37656	8.01231	8.40653	8.21274	8.20552	8.04179	8.02124	8.24182	400	328	261	213	256	325
216	NM_000689	ALDH1A1	aldehyde dehydrogenase 1 family member A1	protein_coding	NP_000680.2	402	100640	.	.	2.20077	2.86928	2.63055	0.793013	1.07271	0.319003	4.5285	5.47843	5.29595	1.73924	2.09445	0.607885	3.39649	124.696	0.359264	4.91017	9.09995e-07	0.000372347	5.8186	7.59212	6.5605	6.67447	6.31658	7.04236	7.21493	7.13701	63	90	21	153	246	200
217	NM_000690,NM_001204889	ALDH2	aldehyde dehydrogenase 2 family member	protein_coding	NP_000681.2;NP_001191818.1	404	100650	.	.	18.0033	13.8958	15.6126	13.3003	17.3401	17.4732	37.0452	26.5317	31.432	29.1705	33.8564	33.2966	-1.03086	5506.77	0.158347	-0.276915	0.781845	0.985899	12.4487	12.405	12.2966	12.5082	12.4937	12.5354	12.3039	12.3792	4804	6575	5200	5708	5421	5394
218	NM_000691,NM_001135167,NM_001135168,NM_001330150,XM_005256522,XM_005256523,XM_005256524,XM_011523731	ALDH3A1	aldehyde dehydrogenase 3 family member A1	protein_coding	NP_000682.3;NP_001128639.1;NP_001128640.1;NP_001317079.1;XP_005256579.1;XP_005256580.1;XP_005256581.1;XP_011522033.1	405	100660	.	.	2.59548	4.69644	3.43939	2.71589	3.35904	2.77123	5.34069	8.9671	6.92436	5.95653	6.55848	5.28081	1.1311	217.099	0.245272	0.724622	0.468684	0.979141	7.67181	7.84728	7.67418	7.77605	7.69078	7.58729	7.96882	7.78462	193	244	171	150	338	235
219	NM_000692,XM_011517802	ALDH1B1	aldehyde dehydrogenase 1 family member B1	protein_coding	NP_000683.3;XP_011516104.1	407	100670	.	.	1.93924	3.35026	2.58604	1.64618	2.44894	3.12125	3.99035	6.39679	5.20635	3.61042	4.78153	5.9478	1.07384	275.125	0.268726	0.382466	0.702116	0.985899	8.05331	8.15286	7.84673	8.08227	8.23325	7.92727	8.29311	8.08868	189	295	295	195	414	283
220	NM_000693,NM_001293815	ALDH1A3	aldehyde dehydrogenase 1 family member A3	protein_coding	NP_000684.2;NP_001280744.1	409	600463	.	.	56.1831	48.4891	51.663	51.6673	54.438	57.0476	115.608	92.5821	104.011	113.317	106.29	108.709	-1.06359	6670.23	0.119483	-0.744397	0.456636	0.979141	12.7473	12.6584	12.7037	12.7312	12.7525	12.7539	12.6175	12.6498	6751	7478	6158	6460	6840	6474
221	NM_000694,NM_001030010,NM_001161473,NM_001290058,NM_001290059	ALDH3B1	aldehyde dehydrogenase 3 family member B1	protein_coding	NP_000685.1;NP_001025181.1;NP_001154945.1;NP_001276987.1;NP_001276988.1	410	600466	.	.	37.6779	39.1791	41.9001	43.2837	41.6401	41.6336	77.5296	74.8062	84.3553	94.9303	81.302	79.3362	-1.09205	4133.85	0.112365	-1.13054	0.258248	0.924682	12.0754	11.9484	12.0908	12.0393	12.0189	11.9431	11.9693	12.0074	4570	4626	3633	3485	4448	4238
223	NM_000696,NM_001365774	ALDH9A1	aldehyde dehydrogenase 9 family member A1	protein_coding	NP_000687.3;NP_001352703.1	412	602733	.	.	25.4265	23.3127	24.5897	21.1684	27.4284	27.9313	52.3199	44.5118	49.5052	46.4269	53.5537	53.2253	-1.06267	2263.09	0.142558	-0.615131	0.538468	0.979912	11.1872	11.0996	11.0322	11.2309	11.2283	11.1607	11.0832	11.1024	2008	2722	2182	2113	2388	2227
224	NM_000382,NM_001031806,NM_001369136,NM_001369137,NM_001369138,NM_001369139,NM_001369146,NM_001369148,XM_024450651	ALDH3A2	aldehyde dehydrogenase 3 family member A2	protein_coding	NP_000373.1;NP_001026976.1;NP_001356065.1;NP_001356066.1;NP_001356067.1;NP_001356068.1;NP_001356075.1;NP_001356077.1;XP_024306419.1	403	609523	.	.	32.6259	33.2813	32.0968	29.6053	33.9424	35.2594	67.1339	63.5454	64.6189	64.9308	66.2723	67.1897	-1.02488	4398.66	0.117952	-0.300543	0.763763	0.985899	12.1205	12.085	12.0411	12.1423	12.152	12.0999	12.1146	12.0594	4143	4997	4062	4008	5046	4317
226	NM_001127617,NM_001243177,NM_184041,NM_184043	ALDOA	aldolase, fructose-bisphosphate A	protein_coding	NP_001121089.1;NP_001230106.1;NP_908930.1;NP_908932.1	414	103850	.	.	660.305	653.329	576.064	574.427	721.748	579.352	1358.7	1247.43	1159.76	1259.84	1409.21	1104	-1.0114	33876.9	0.145836	-0.11211	0.910736	0.992146	15.0562	15.0398	14.995	15.1812	14.963	15.0939	15.0794	14.9428	32328	42757	26898	32669	39790	31067
230	NM_005165,XM_005257949,XM_011524556	ALDOC	aldolase, fructose-bisphosphate C	protein_coding	NP_005156.1;XP_005258006.1;XP_011522858.1	418	103870	.	.	14.6442	18.5249	13.4062	9.91434	16.0383	15.2898	30.1333	35.3702	26.99	21.7443	31.3145	29.1359	1.1105	860.281	0.210877	0.717038	0.47335	0.979141	9.6713	9.82209	9.46576	9.82646	9.76547	9.74768	9.93412	9.64313	610	1037	774	793	1229	785
240	NM_000698,NM_001256153,NM_001256154,NM_001320861,NM_001320862,XM_017016012,XR_001747075	ALOX5	arachidonate 5-lipoxygenase	protein_coding	NP_000689.1;NP_001243082.1;NP_001243083.1;NP_001307790.1;NP_001307791.1;XP_016871501.1	435	152390	.	.	33.3894	29.7851	34.0542	31.9038	32.452	32.9337	68.7051	56.8699	68.5597	69.9719	63.3623	62.7578	-1.02157	3100.62	0.115585	-0.266424	0.789913	0.985899	11.6135	11.583	11.622	11.6125	11.5865	11.6128	11.529	11.6221	3223	3422	2669	2882	3236	3288
241	NM_001204406,NM_001629,XM_017020522	ALOX5AP	arachidonate 5-lipoxygenase activating protein	protein_coding	NP_001191335.1;NP_001620.2;XP_016876011.1	436	603700	.	.	0.145042	0.091968	0.288785	0.335138	0.443884	0.805876	0.298452	0.175598	0.581396	0.735029	0.866681	1.53566	-2.39182	13.346	0.65695	-1.91508	0.0554826	0.630021	4.23478	2.9753	3.73477	3.7417	3.80092	3.65246	3.62885	3.70651	16	18	21	6	5	13
250	NM_001632	ALPP	alkaline phosphatase, placental	protein_coding	NP_001623.3	439	171800	.	.	0.77616	0.600214	1.13601	0.476068	0.409293	0.631641	1.5971	1.14601	2.28708	1.04412	0.79914	1.20364	1.61758	67.0548	0.342561	2.02544	0.0428218	0.561181	5.68149	6.37135	5.93664	5.88215	6.02079	6.10267	6.00257	6.26778	50	45	55	71	68	114
251	NM_031313	ALPG	alkaline phosphatase, germ cell	protein_coding	NP_112603.2	441	171810	.	.	0.517781	0.571312	0.862913	0.375806	0.224101	0.528148	1.06543	1.09083	1.73726	0.824222	0.437556	1.00643	1.69673	46.4422	0.403582	1.88998	0.0587611	0.636837	5.11267	5.86506	5.43837	5.32639	5.51681	5.51729	5.55137	5.69093	36	23	41	43	59	78
262	NM_001287214,NM_001287215,NM_001287216,NM_001634,NR_109768	AMD1	adenosylmethionine decarboxylase 1	protein_coding	NP_001274143.1;NP_001274144.1;NP_001274145.1;NP_001625.2	457	180980	.	.	25.8849	27.1647	25.5106	23.0771	27.8515	32.4752	53.2631	51.8667	51.3592	50.6131	54.3797	61.8841	-1.07899	3291.87	0.151961	-0.721783	0.470428	0.979141	11.7386	11.6287	11.5692	11.7122	11.8438	11.662	11.6944	11.5862	2917	3699	3453	2939	3777	3036
267	NM_001144,NM_001323511,NM_001323512,XM_005255890	AMFR	autocrine motility factor receptor	protein_coding	NP_001135.3;NP_001310440.1;NP_001310441.1;XP_005255947.1	463	603243	.	.	30.7317	27.3342	27.0732	26.1379	31.4291	36.4984	63.2364	52.1904	54.5052	57.3259	61.365	69.5507	-1.12353	3894.84	0.149857	-1.12132	0.26215	0.926694	12.0089	11.8409	11.8381	11.9792	12.0886	11.9527	11.8461	11.8133	3563	4501	4094	3677	4024	3530
268	NM_000479	AMH	anti-Mullerian hormone	protein_coding	NP_000470.3	464	600957	.	.	0.840923	1.18904	0.984326	1.12933	1.31459	0.95928	1.73036	2.27027	1.98169	2.47686	2.56673	1.82799	-1.15791	70.729	0.297161	-0.711818	0.476578	0.979141	6.24622	6.03447	6.17575	6.23061	6.0976	6.05494	6.17973	6.09656	78	95	55	51	88	65
271	NM_001257361,NM_001308170,NM_001368809,NM_004037,NM_139156,XM_024446431,XM_024446432,XR_002956282	AMPD2	adenosine monophosphate deaminase 2	protein_coding	NP_001244290.1;NP_001295099.1;NP_001355738.1;NP_004028.4;NP_631895.1;XP_024302199.1;XP_024302200.1	469	102771	.	.	4.43801	3.89695	4.77093	5.46822	5.50094	5.7137	9.13205	7.4406	9.60507	11.993	10.7405	10.8879	-1.30149	677.032	0.149848	-2.537	0.0111807	0.319361	9.5804	9.20087	9.5265	9.46622	9.49293	9.31068	9.18931	9.35937	804	801	666	553	583	665
272	NM_000480,NM_001025389,NM_001025390,NM_001172430,NM_001172431	AMPD3	adenosine monophosphate deaminase 3	protein_coding	NP_000471.1;NP_001020560.1;NP_001020561.1;NP_001165901.1;NP_001165902.1	470	102772	.	.	1.88582	2.49856	2.51139	2.92272	3.63864	2.92825	3.88043	4.7706	5.05605	6.41015	7.10442	5.58002	-1.41133	422.317	0.185284	-2.68265	0.00730418	0.257092	8.94961	8.45207	8.78491	8.94249	8.75353	8.45589	8.63326	8.63325	471	619	390	267	429	391
274	NM_001320632,NM_001320633,NM_001320634,NM_001320640,NM_001320641,NM_001320642,NM_004305,NM_139343,NM_139344,NM_139345,NM_139346,NM_139347,NM_139348,NM_139349,NM_139350,NM_139351	BIN1	bridging integrator 1	protein_coding	NP_001307561.1;NP_001307562.1;NP_001307563.1;NP_001307569.1;NP_001307570.1;NP_001307571.1;NP_004296.1;NP_647593.1;NP_647594.1;NP_647595.1;NP_647596.1;NP_647597.1;NP_647598.1;NP_647599.1;NP_647600.1;NP_647601.1	1052	601248	.	.	7.10044	8.09813	9.41032	5.77151	9.77055	8.52726	14.6105	15.4621	18.9453	12.6582	19.0769	16.2494	-1.00405	607.534	0.208077	-0.0280511	0.977621	0.99589	9.2498	9.24383	9.01601	9.40133	9.27187	9.14054	9.231	9.33559	455	807	552	487	679	707
275	NM_000481,NM_001164710,NM_001164711,NM_001164712,NR_028435	AMT	aminomethyltransferase	protein_coding	NP_000472.2;NP_001158182.1;NP_001158183.1;NP_001158184.1	473	238310	.	.	2.23888	1.82783	2.74057	2.01689	2.22518	1.87655	4.60693	3.48995	5.51746	4.42346	4.34465	3.57591	1.07975	154.369	0.235411	0.470229	0.638191	0.983877	7.21223	7.32602	7.25434	7.28392	7.18938	7.29275	7.15645	7.39803	153	173	117	148	143	199
276	NM_001008221,NM_004038	AMY1A	amylase alpha 1A	protein_coding	NP_001008222.1;NP_004029.2	474	104700	.	.	0.057281	0.069031	0.071444	0.056942	0.09188	0.059187	0.117867	0.131803	0.143835	0.124885	0.179395	0.112785	-1.10142	5.08519	0.921308	-0.151271	0.879762	NA	2.41329	2.27605	2.34685	2.36121	2.34357	2.34159	2.3503	2.34591	5	7	4	4	6	5
278	NM_001008219,NM_001346780,XM_017001058	AMY1C	amylase alpha 1C	protein_coding	NP_001008220.1;NP_001333709.1;XP_016856547.1	476	104702	.	.	0.057564	0.072631	0.074962	0.060883	0.092496	0.058156	0.11845	0.138677	0.150917	0.133529	0.180598	0.110821	-1.03256	5.2468	0.909046	-0.0508501	0.959445	NA	2.41329	2.36925	2.39059	2.40493	2.38737	2.38537	2.39401	2.39886	5	7	4	4	6	6
280	NM_020978	AMY2B	amylase alpha 2B	protein_coding	NP_066188.1	478	104660	.	.	2.12275	2.04587	1.96007	2.14572	1.93925	2.70131	4.36796	3.90627	3.94611	4.70603	3.78638	5.14756	-1.12533	174.896	0.210742	-0.808336	0.418897	0.976373	7.53416	7.36137	7.46376	7.39258	7.57719	7.43992	7.41659	7.37394	182	173	189	158	188	159
283	NM_001097577,NM_001145	ANG	angiogenin	protein_coding	NP_001091046.1;NP_001136.1	483	105850	.	.	8.25701	7.47827	6.76971	5.28394	6.19585	6.74909	16.9904	14.2786	13.6291	11.5888	12.0973	12.8609	1.21347	296.575	0.179715	1.55323	0.120369	0.813066	8.06621	8.34486	8.07225	8.14002	8.20347	8.33506	8.28219	8.1926	244	291	257	325	373	299
286	NM_000037,NM_001142445,NM_001142446,NM_020475,NM_020476,NM_020477,NM_020478,NM_020480,XM_005273476,XM_011544490,XM_011544491,XM_011544494,XM_011544495,XM_011544496,XM_011544500,XM_011544501,XM_011544502,XM_011544503,XM_011544504,XM_011544505,XM_017013319,XM_017013320,XM_017013321,XM_017013322,XM_017013323,XM_017013324,XM_017013325,XM_017013326,XM_017013327,XM_017013328,XM_017013329,XM_024447128	ANK1	ankyrin 1	protein_coding	NP_000028.3;NP_001135917.1;NP_001135918.1;NP_065208.2;NP_065209.2;NP_065210.2;NP_065211.2;NP_065213.2;XP_005273533.1;XP_011542792.1;XP_011542793.1;XP_011542796.1;XP_011542797.1;XP_011542798.1;XP_011542802.1;XP_011542803.1;XP_011542804.1;XP_011542805.1;XP_011542806.1;XP_011542807.1;XP_016868808.1;XP_016868809.1;XP_016868810.1;XP_016868811.1;XP_016868812.1;XP_016868813.1;XP_016868814.1;XP_016868815…	492	612641	.	.	5.47481	4.66451	7.62288	6.65467	4.91646	4.63658	11.2655	8.90614	15.3468	14.5951	9.59934	8.83538	1.06913	1644.61	0.212993	0.452753	0.650727	0.984498	10.6344	10.7311	10.8431	10.5698	10.4922	10.6523	10.5158	10.9026	2022	1574	1150	1463	1536	2207
287	NM_001127493,NM_001148,NM_001354225,NM_001354228,NM_001354230,NM_001354231,NM_001354232,NM_001354235,NM_001354236,NM_001354237,NM_001354239,NM_001354240,NM_001354241,NM_001354242,NM_001354243,NM_001354244,NM_001354245,NM_001354246,NM_001354249,NM_001354252,NM_001354253,NM_001354254,NM_001354255,NM_001354256,NM_001354257,NM_001354258,NM_001354260,NM_001354261,NM_001354262,NM_001354264,NM_001354265…	ANK2	ankyrin 2	protein_coding	NP_001120965.1;NP_001139.3;NP_001341154.1;NP_001341157.1;NP_001341159.1;NP_001341160.1;NP_001341161.1;NP_001341164.1;NP_001341165.1;NP_001341166.1;NP_001341168.1;NP_001341169.1;NP_001341170.1;NP_001341171.1;NP_001341172.1;NP_001341173.1;NP_001341174.1;NP_001341175.1;NP_001341178.1;NP_001341181.1;NP_001341182.1;NP_001341183.1;NP_001341184.1;NP_001341185.1;NP_001341186.1;NP_001341187.1;NP_001341189…	493	106410	.	.	0.035685	0.013019	0.04232	0.042738	0.024788	0.018669	0.073429	0.024858	0.085201	0.093734	0.048399	0.035576	-1.00605	17.3242	0.618039	-0.0140739	0.988771	0.997638	4.11333	4.11611	4.16782	4.07695	4.04985	4.12767	4.01472	4.14855	26	16	10	19	9	24
288	NM_001149,NM_001204403,NM_001204404,NM_001320874,NM_020987,XM_005269715,XM_006717796,XM_006717802,XM_011539708,XM_011539709,XM_017016110,XM_017016111,XM_017016112,XM_017016113,XM_017016114,XM_017016115,XM_017016116,XM_017016117,XM_017016118,XM_017016119,XM_017016120,XM_017016121,XM_017016122,XM_017016123,XM_017016124,XM_017016125,XM_017016126,XM_017016127,XM_017016128,XM_017016129,XM_017016130,XM…	ANK3	ankyrin 3	protein_coding	NP_001140.2;NP_001191332.1;NP_001191333.1;NP_001307803.1;NP_066267.2;XP_005269772.1;XP_006717859.1;XP_006717865.1;XP_011538010.1;XP_011538011.1;XP_016871599.1;XP_016871600.1;XP_016871601.1;XP_016871602.1;XP_016871603.1;XP_016871604.1;XP_016871605.1;XP_016871606.1;XP_016871607.1;XP_016871608.1;XP_016871609.1;XP_016871610.1;XP_016871611.1;XP_016871612.1;XP_016871613.1;XP_016871614.1;XP_016871615.1;…	494	600465	.	.	0.924761	0.488615	0.633835	0.774008	0.597692	0.453737	1.90287	0.932933	1.27607	1.69756	1.16699	0.864634	1.13615	221.519	0.273945	0.672244	0.501429	0.979141	7.69419	7.88226	7.87916	7.83228	7.44842	7.88164	7.76194	7.81063	261	261	107	237	244	240
290	NM_001150,NM_001381923,NM_001381924	ANPEP	alanyl aminopeptidase, membrane	protein_coding	NP_001141.2;NP_001368852.1;NP_001368853.1	500	151530	.	.	33.0391	36.2264	54.8111	62.1385	42.6822	38.6221	67.9842	69.1684	110.348	136.283	83.3366	73.5975	-1.18878	5806.2	0.23199	-1.07538	0.282205	0.93879	12.6227	12.3733	12.8238	12.4518	12.3526	12.2391	12.2998	12.6467	8499	6033	4323	3959	5269	7142
291	NM_001151	SLC25A4	solute carrier family 25 member 4	protein_coding	NP_001142.2	10990	103220	.	.	2.93218	3.85361	3.35017	2.45014	3.35296	3.06615	6.03353	7.35785	6.74472	5.37368	6.54663	5.84279	1.12208	505.647	0.181896	0.913564	0.360946	0.962308	8.89691	9.06233	8.81413	9.03079	8.94474	8.92426	9.12957	8.99743	409	588	422	430	695	535
292	NM_001152	SLC25A5	solute carrier family 25 member 5	protein_coding	NP_001143.2	10991	300150	.	.	305.345	356.171	292.818	218.077	307.341	308.288	628.306	680.052	589.517	478.289	600.081	587.468	1.12511	14066.2	0.164748	1.03228	0.301939	0.946794	13.6924	13.8625	13.5353	13.814	13.795	13.8015	13.9342	13.7335	10768	15940	12542	13233	18993	13828
293	NM_001636,NM_001636_dup1	SLC25A6	solute carrier family 25 member 6	protein_coding	NP_001627.2	10992	403000	.	.	16.6869	18.507	16.373	18.6128	18.4018	16.7983	34.1087	35.2162	32.8862	40.6617	35.9294	31.9261	-1.06575	922.889	0.14107	-0.651262	0.514878	0.979141	9.89513	9.80344	9.92248	9.89507	9.80147	9.80946	9.88857	9.76669	1021	1060	759	803	1096	859
301	NM_000700,XM_011518609,XM_017014657	ANXA1	annexin A1	protein_coding	NP_000691.1;XP_011516911.1;XP_016870146.1	533	151690	.	.	180.064	217.507	176.545	125.144	187.667	183.286	370.516	415.294	355.429	274.468	366.417	349.266	1.1379	9030.67	0.176741	1.05453	0.291643	0.943893	13.0444	13.2308	12.8603	13.1909	13.1487	13.1478	13.312	13.0995	6628	10438	8001	8371	12449	8943
302	NM_001002857,NM_001002858,NM_001136015,NM_004039,XM_017022090,XM_017022091,XM_017022092,XM_017022093,XM_024449908	ANXA2	annexin A2	protein_coding	NP_001002857.1;NP_001002858.1;NP_001129487.1;NP_004030.1;XP_016877579.1;XP_016877580.1;XP_016877581.1;XP_016877582.1;XP_024305676.1	537	151740	.	.	1138.87	1181.53	1055.09	922.946	1188.45	1725.38	2343.45	2255.95	2124.17	2024.22	2320.44	3287.85	-1.01159	92951.8	0.140777	-0.118129	0.905965	0.992104	16.5125	16.4959	16.3677	16.5737	16.5682	16.4993	16.56	16.4283	80598	109262	87297	84635	112158	88138
304	NR_003573	ANXA2P2	annexin A2 pseudogene 2	transcribed_pseudogene	.	539	.	.	.	1.78078	1.95833	1.65347	1.511	1.82106	2.23903	3.66431	3.73912	3.32885	3.31395	3.5556	4.26665	-1.04577	86.9954	0.269369	-0.239684	0.810575	0.985899	6.47668	6.40824	6.37219	6.44201	6.52698	6.43104	6.46871	6.38507	75	95	92	78	105	79
306	NM_005139,XR_001741215	ANXA3	annexin A3	protein_coding	NP_005130.1	541	106490	.	.	99.5113	164.792	117.439	74.5454	100.492	110.404	204.764	314.645	236.434	163.494	196.21	210.383	1.31757	5713.42	0.206854	1.92345	0.054423	0.625351	12.2676	12.6653	12.1572	12.3879	12.4517	12.3797	12.8223	12.4903	4011	5659	4895	4719	9570	6046
307	NM_001153,NM_001320698,NM_001320700,NM_001320702,NM_001365496,XM_017003943,XM_017003944,XM_024452834,XM_024452835,XR_001738734	ANXA4	annexin A4	protein_coding	NP_001144.1;NP_001307627.1;NP_001307629.1;NP_001307631.1;NP_001352425.1;XP_016859432.1;XP_016859433.1;XP_024308602.1;XP_024308603.1	542	106491	.	.	149.026	134.875	156.048	156.216	151.7	140.312	306.65	257.522	314.163	342.614	296.193	267.376	-1.04589	14750.1	0.120633	-0.536642	0.591515	0.981493	13.8804	13.8157	13.9176	13.8841	13.7962	13.8473	13.7647	13.8682	16136	16681	12136	13472	15176	15570
308	NM_001154,XM_017008141	ANXA5	annexin A5	protein_coding	NP_001145.1;XP_016863630.1	543	131230	.	.	206.202	197.231	176.454	154.88	196.656	183.657	424.3	376.58	355.246	339.684	383.97	349.974	1.06402	10996.9	0.140207	0.638514	0.523139	0.979141	13.3793	13.4689	13.2927	13.4831	13.401	13.5187	13.4736	13.3502	9574	12774	9358	11192	13172	10437
310	NM_001156,NM_001320879,NM_001320880,NM_004034,XM_017016162,XM_017016163	ANXA7	annexin A7	protein_coding	NP_001147.1;NP_001307808.1;NP_001307809.1;NP_004025.1;XP_016871651.1;XP_016871652.1	545	186360	.	.	88.2216	86.3914	78.9279	64.6432	81.5009	71.679	181.533	164.95	158.902	141.776	159.13	136.59	1.07868	7337.09	0.144713	0.755038	0.450226	0.979141	12.7853	12.8946	12.674	12.8435	12.8855	12.9164	12.9157	12.776	6131	8006	6750	7320	9054	7042
311	NM_001157,NM_001278407,NM_001278408,NM_001278409,NM_145868,NM_145869,XM_005269741,XM_005269742,XM_006717813,XM_011539736	ANXA11	annexin A11	protein_coding	NP_001148.1;NP_001265336.1;NP_001265337.1;NP_001265338.1;NP_665875.1;NP_665876.1;XP_005269798.1;XP_005269799.1;XP_006717876.1;XP_011538038.1	535	602572	.	.	48.0423	41.9549	45.0232	51.8536	46.8065	48.1529	98.8562	80.1061	90.643	113.726	91.3893	91.7592	-1.09241	10415.6	0.126364	-1.00907	0.31294	0.949902	13.4088	13.2814	13.4605	13.3572	13.3269	13.377	13.2516	13.2837	11993	11461	8901	9868	10585	10014
312	NM_001003954,NM_004306	ANXA13	annexin A13	protein_coding	NP_001003954.1;NP_004297.2	536	602573	.	.	203.148	256.842	221.137	155.878	169.99	197.289	418.015	490.4	445.205	341.873	331.903	375.949	1.2791	11103.7	0.1435	2.47476	0.0133327	0.336912	13.2504	13.6054	13.2424	13.3009	13.4074	13.4497	13.6546	13.4926	9008	10354	9407	10336	16067	12244
313	NM_001177506,NM_001177507,NM_001637,XM_011515333,XM_011515334,XM_011515335,XM_011515336,XM_011515338,XM_011515339,XM_011515340,XM_011515341,XM_011515342,XM_017012102,XM_017012104,XM_017012105,XM_017012106	AOAH	acyloxyacyl hydrolase	protein_coding	NP_001170977.1;NP_001170978.1;NP_001628.1;XP_011513635.1;XP_011513636.1;XP_011513637.1;XP_011513638.1;XP_011513640.1;XP_011513641.1;XP_011513642.1;XP_011513643.1;XP_011513644.1;XP_016867591.1;XP_016867593.1;XP_016867594.1;XP_016867595.1	548	102593	.	.	2.15869	2.86326	2.30692	2.38656	1.91093	2.54135	4.44192	5.46693	4.6444	5.23423	3.73108	4.84274	1.11533	371.179	0.217685	0.723376	0.469449	0.979141	8.45671	8.6111	8.44632	8.40941	8.60134	8.35867	8.69516	8.61719	334	340	358	265	525	432
314	NM_001158,NM_009590	AOC2	amine oxidase copper containing 2	protein_coding	NP_001149.2;NP_033720.2	549	602268	.	.	0.041383	0.112771	0.160004	0.181512	0.194711	0.292901	0.085153	0.215319	0.322129	0.398095	0.380171	0.558147	-2.10352	16.3642	0.611479	-1.75445	0.079354	0.711274	4.47681	3.38706	4.03135	4.03635	4.10795	3.90435	3.96721	4.00344	19	21	25	4	13	16
317	NM_001160,NM_013229,NM_181861,NM_181868,NM_181869,XM_017019250,XR_429095	APAF1	apoptotic peptidase activating factor 1	protein_coding	NP_001151.1;NP_037361.1;NP_863651.1;NP_863658.1;NP_863659.1;XP_016874739.1	576	602233	.	.	8.13212	6.10703	8.06822	10.3429	10.2215	10.2522	16.7334	11.6604	16.2434	22.6841	19.9573	19.5363	-1.48283	2145.94	0.149387	-3.80455	0.000142061	0.0200441	11.3236	10.7557	11.2396	11.2148	11.1758	10.9372	10.7222	10.9495	2678	2795	2150	1703	1619	1951
318	NM_001161,NM_001244390,NM_147172,NM_147173,XM_024447528	NUDT2	nudix hydrolase 2	protein_coding	NP_001152.1;NP_001231319.1;NP_671701.1;NP_671702.1;XP_024303296.1	8049	602852	.	.	19.3347	20.3481	19.0261	14.0062	18.7614	19.1601	39.7849	38.8514	38.3043	30.7186	36.6314	36.5112	1.09232	604.727	0.168227	0.757252	0.448899	0.979141	9.17518	9.3023	9.04933	9.27869	9.26388	9.28168	9.29474	9.23522	476	692	546	585	736	622
322	NM_001164,NM_001257319,NM_001257320,NM_001257321,NM_001257323,NM_001257325,NM_001257326,NM_145689,NR_047512	APBB1	amyloid beta precursor protein binding family B member 1	protein_coding	NP_001155.1;NP_001244248.1;NP_001244249.1;NP_001244250.1;NP_001244252.1;NP_001244254.1;NP_001244255.1;NP_663722.1	581	602709	.	.	2.6276	2.95008	3.08552	3.41424	3.18605	3.13085	5.4068	5.63269	6.21193	7.48815	6.22073	5.96609	-1.10676	283.978	0.180003	-0.812984	0.416227	0.976023	8.22075	8.07484	8.27153	8.15581	8.10944	8.07343	8.10584	8.157	343	312	234	232	302	297
323	NM_001166050,NM_001166051,NM_001166052,NM_001166053,NM_001166054,NM_001330656,NM_001330658,NM_004307,NM_173075,XM_006714005,XM_006714007,XM_006714008,XM_006714009,XM_006714010,XM_006714011,XM_006714012,XM_011513686,XM_011513687,XM_011513688,XM_017008143,XM_017008144,XM_017008145,XM_017008146,XM_017008147,XM_017008148,XM_017008149,XM_017008151,XM_017008152,XM_017008154,XM_017008156,XM_017008157,XM…	APBB2	amyloid beta precursor protein binding family B member 2	protein_coding	NP_001159522.1;NP_001159523.1;NP_001159524.1;NP_001159525.1;NP_001159526.1;NP_001317585.1;NP_001317587.1;NP_004298.1;NP_775098.2;XP_006714068.1;XP_006714070.1;XP_006714071.1;XP_006714072.1;XP_006714073.1;XP_006714074.1;XP_006714075.1;XP_011511988.1;XP_011511989.1;XP_011511990.1;XP_016863632.1;XP_016863633.1;XP_016863634.1;XP_016863635.1;XP_016863636.1;XP_016863637.1;XP_016863638.1;XP_016863640.1;…	582	602710	.	.	6.19214	5.17765	5.96976	7.2446	5.99086	5.9442	12.7415	9.8859	12.0186	15.8889	11.6971	11.3271	-1.12597	1728.95	0.131008	-1.30654	0.19137	0.886258	10.8385	10.6678	10.8791	10.7587	10.766	10.7578	10.6548	10.6929	2023	1887	1530	1587	1737	1658
324	NM_000038,NM_001127510,NM_001127511,NM_001354895,NM_001354896,NM_001354897,NM_001354898,NM_001354899,NM_001354900,NM_001354901,NM_001354902,NM_001354903,NM_001354904,NM_001354905,NM_001354906	APC	APC regulator of WNT signaling pathway	protein_coding	NP_000029.2;NP_001120982.1;NP_001120983.2;NP_001341824.1;NP_001341825.1;NP_001341826.1;NP_001341827.1;NP_001341828.1;NP_001341829.1;NP_001341830.1;NP_001341831.1;NP_001341832.1;NP_001341833.1;NP_001341834.1;NP_001341835.1	583	611731	.	.	5.79414	5.85957	6.32594	6.53177	5.95215	6.04417	11.9226	11.1879	12.7357	14.3256	11.6215	11.5177	-1.04322	2385.07	0.122841	-0.496923	0.619243	0.983877	11.25	11.189	11.3111	11.2013	11.1947	11.1859	11.184	11.2321	2682	2535	2022	2096	2589	2497
327	NM_001640,XM_005265097,XM_005265098,XM_011533658,XM_011533661,XM_011533662,XM_011533663,XM_017006285,XM_017006286,XM_024453499,XM_024453500,XM_024453501,XM_024453502,XM_024453503,XM_024453504,XM_024453505,XM_024453506,XM_024453507	APEH	acylaminoacyl-peptide hydrolase	protein_coding	NP_001631.3;XP_005265154.1;XP_005265155.1;XP_011531960.1;XP_011531963.1;XP_011531964.1;XP_011531965.1;XP_016861774.1;XP_016861775.1;XP_024309267.1;XP_024309268.1;XP_024309269.1;XP_024309270.1;XP_024309271.1;XP_024309272.1;XP_024309273.1;XP_024309274.1;XP_024309275.1	586	102645	.	.	38.7782	45.6385	42.2298	30.8204	39.6862	41.2228	79.7936	87.1393	85.0192	67.5958	77.4868	78.5534	1.11412	3886.98	0.151953	1.02605	0.30487	0.947835	11.8445	12.0002	11.7154	11.9486	11.9399	11.8983	12.0372	11.9617	3085	4352	3464	3458	5016	4198
328	NM_001244249,NM_001641,NM_080648,NM_080649	APEX1	apurinic/apyrimidinic endodeoxyribonuclease 1	protein_coding	NP_001231178.1;NP_001632.2;NP_542379.1;NP_542380.1	587	107748	.	.	31.6456	32.43	30.9135	24.6545	32.3408	30.279	65.1169	61.9199	62.2367	54.0726	63.1451	57.6991	1.07041	1591.34	0.141806	0.692236	0.488789	0.979141	10.5861	10.6843	10.4892	10.6973	10.619	10.674	10.6873	10.6256	1350	1860	1363	1524	1916	1624
329	NM_001166,NM_001256163,NM_001256166	BIRC2	baculoviral IAP repeat containing 2	protein_coding	NP_001157.1;NP_001243092.1;NP_001243095.1	590	601712	.	.	47.8285	44.1633	42.5101	38.6429	46.8421	44.4646	98.4163	84.3227	85.5836	84.7522	91.4587	84.7309	1.01628	6067.85	0.129007	0.180544	0.856725	0.989208	12.5552	12.5786	12.4808	12.6277	12.5629	12.6401	12.5675	12.507	5561	7064	5275	6032	6876	5848
330	NM_001165,NM_182962,XM_024448467	BIRC3	baculoviral IAP repeat containing 3	protein_coding	NP_001156.1;NP_892007.1;XP_024304235.1	591	601721	.	.	19.0138	18.2288	23.0703	17.2304	20.1001	18.7265	39.1244	34.8049	46.4463	37.79	39.2452	35.6849	1.05422	4805.36	0.134003	0.568439	0.569737	0.980661	12.1918	12.268	12.158	12.266	12.1902	12.2154	12.1761	12.3553	4476	5440	4009	4323	5114	5718
331	NM_001167,NM_001204401,NM_001378590,NM_001378591,NM_001378592,NR_037916,NR_165803	XIAP	X-linked inhibitor of apoptosis	protein_coding	NP_001158.2;NP_001191330.1;NP_001365519.1;NP_001365520.1;NP_001365521.1	592	300079	.	.	29.9128	29.3364	28.6828	28.9241	29.2095	30.5789	61.5512	56.0132	57.7457	63.4367	57.0313	58.2706	-1.03479	8999.21	0.106104	-0.465017	0.641919	0.984166	13.16	13.1107	13.1508	13.1412	13.1589	13.1524	13.1244	13.0828	9259	9831	8063	8383	10053	8739
332	NM_001012270,NM_001012271,NM_001168,XR_243654,XR_934452	BIRC5	baculoviral IAP repeat containing 5	protein_coding	NP_001012270.1;NP_001012271.1;NP_001159.2	593	603352	.	.	11.105	14.1583	14.0526	8.66932	13.8809	15.4513	22.8506	27.0331	28.2914	19.0137	27.1023	29.4437	1.01817	1197.63	0.208825	0.124398	0.901	0.9919	10.2132	10.2386	9.92969	10.2926	10.3611	10.104	10.2983	10.265	843	1420	1238	951	1490	1306
333	NM_001024807,NM_005166,XM_017026737,XM_017026738	APLP1	amyloid beta precursor like protein 1	protein_coding	NP_001019978.1;NP_005157.1;XP_016882226.1;XP_016882227.1	597	104775	.	.	1.08849	0.409571	0.772057	1.59763	1.04356	0.721691	2.23978	0.78201	1.55434	3.50395	2.03755	1.37524	-1.50704	85.217	0.405744	-1.45836	0.144742	0.840071	6.67573	6.0917	6.65455	6.42007	6.26769	6.4461	6.08205	6.28032	149	102	57	91	42	70
334	NM_001142276,NM_001142277,NM_001142278,NM_001243299,NM_001328682,NM_001328684,NM_001328685,NM_001328686,NM_001382526,NM_001382527,NM_001382528,NM_001382529,NM_001382530,NM_001382531,NM_001382532,NM_001382533,NM_001382534,NM_001382535,NM_001382536,NM_001382537,NM_001382538,NM_001382539,NM_001382540,NM_001382541,NM_001382542,NM_001382543,NM_001382544,NM_001382545,NM_001382546,NM_001642,NR_024515,NR…	APLP2	amyloid beta precursor like protein 2	protein_coding	NP_001135748.1;NP_001135749.1;NP_001135750.1;NP_001230228.1;NP_001315611.1;NP_001315613.1;NP_001315614.1;NP_001315615.1;NP_001369455.1;NP_001369456.1;NP_001369457.1;NP_001369458.1;NP_001369459.1;NP_001369460.1;NP_001369461.1;NP_001369462.1;NP_001369463.1;NP_001369464.1;NP_001369465.1;NP_001369466.1;NP_001369467.1;NP_001369468.1;NP_001369469.1;NP_001369470.1;NP_001369471.1;NP_001369472.1;NP_001369…	598	104776	.	.	304.662	256.04	267.101	279.619	308.015	296.093	626.9	488.868	537.741	613.263	601.397	564.23	-1.08937	37067.3	0.12576	-0.981996	0.326102	0.95484	15.2383	15.1148	15.1856	15.2541	15.2001	15.2388	15.0779	15.089	37863	43886	33211	36323	37479	34609
337	NM_000482	APOA4	apolipoprotein A4	protein_coding	NP_000473.2	602	107690	.	.	0.071047	0.398082	0.345955	0.054876	0.200326	0.156775	0.146193	0.760073	0.696494	0.120355	0.391134	0.298748	1.83194	11.3672	0.780896	1.11843	0.263385	0.928011	3.011	3.87511	3.42247	3.4886	3.47207	3.42792	3.57752	3.55289	4	12	8	4	24	19
338	NM_000384	APOB	apolipoprotein B	protein_coding	NP_000375.3	603	107730	.	.	0.023366	0.144839	0.05005	0.021882	0.016256	0.00455	0.04808	0.276548	0.100764	0.047993	0.03174	0.008671	4.52664	22.6726	0.727921	2.99269	0.00276534	0.152776	3.03107	5.21611	4.29671	4.27008	4.22015	4.29995	4.75733	4.41391	12	10	3	11	84	26
339	NM_001304566,NM_001644,NM_005889	APOBEC1	apolipoprotein B mRNA editing enzyme catalytic subunit 1	protein_coding	NP_001291495.1;NP_001635.2;NP_005880.2	604	600130	.	.	0.734771	2.92909	1.64458	0.810886	2.22006	2.41214	1.51193	5.59262	3.31095	1.77845	4.33465	4.59652	-1.03528	57.5747	0.504808	-0.0990903	0.921067	0.992559	5.87562	5.81854	5.60466	5.90046	5.91336	5.58896	6.01353	5.76434	28	79	66	23	106	52
341	NM_001321065,NM_001321066,NM_001379687,NM_001645	APOC1	apolipoprotein C1	protein_coding	NP_001307994.1;NP_001307995.1;NP_001366616.1;NP_001636.1	607	107710	.	.	1.2549	1.28533	0.614733	1.06241	0.495382	0.619633	2.5822	2.45414	1.23761	2.33009	0.967229	1.18076	1.23625	18.818	0.574123	0.532935	0.594079	0.982046	4.07216	4.37957	4.26987	4.16306	4.18053	4.2724	4.27803	4.16058	25	13	12	23	29	12
351	NM_000484,NM_001136016,NM_001136129,NM_001136130,NM_001136131,NM_001204301,NM_001204302,NM_001204303,NM_201413,NM_201414,XM_024452075	APP	amyloid beta precursor protein	protein_coding	NP_000475.1;NP_001129488.1;NP_001129601.1;NP_001129602.1;NP_001129603.1;NP_001191230.1;NP_001191231.1;NP_001191232.1;NP_958816.1;NP_958817.1;XP_024307843.1	620	104760	.	.	106.153	102.356	111.316	123.084	107.081	112.85	218.431	195.432	224.107	269.949	209.074	215.044	-1.09552	14217.7	0.119566	-1.1008	0.270982	0.934212	13.8597	13.7281	13.9186	13.7765	13.8005	13.7622	13.724	13.7728	16524	15122	12492	12527	14844	14310
353	NM_000485,NM_001030018	APRT	adenine phosphoribosyltransferase	protein_coding	NP_000476.1;NP_001025189.1	626	102600	.	.	58.419	84.1595	66.5663	48.2002	61.124	59.3768	120.208	160.689	134.015	105.713	119.344	113.147	1.20016	1853.17	0.175213	1.50231	0.133018	0.831754	10.7184	10.9812	10.655	10.8339	10.8108	10.7764	11.0962	10.8738	1482	1974	1544	1552	2782	1966
355	NM_000043,NM_001320619,NM_152871,NM_152872,NR_028033,NR_028034,NR_028035,NR_028036,NR_135313,NR_135314,NR_135315,XM_006717819,XM_011539764,XM_011539765,XM_011539766,XM_011539767,XR_945732,XR_945733	FAS	Fas cell surface death receptor	protein_coding	NP_000034.1;NP_001307548.1;NP_690610.1;NP_690611.1;XP_006717882.1;XP_011538066.1;XP_011538067.1;XP_011538068.1;XP_011538069.1	11920	134637	.	.	8.77712	11.6741	9.88359	7.23055	10.5636	10.5309	18.0606	22.2899	19.8982	15.8581	20.6254	20.0674	1.03981	1385.6	0.161048	0.349739	0.726535	0.985899	10.4081	10.464	10.2754	10.501	10.4616	10.3738	10.55	10.4171	1155	1629	1250	1178	1798	1401
357	NM_001320663,NM_001320664,NM_001649,XM_005274500,XM_011545506,XM_017029492,XM_017029493,XM_017029494	SHROOM2	shroom family member 2	protein_coding	NP_001307592.1;NP_001307593.1;NP_001640.1;XP_005274557.2;XP_011543808.1;XP_016884981.1;XP_016884982.1;XP_016884983.1	630	300103	.	.	0.047018	0.024708	0.153826	0.204664	0.124825	0.054756	0.096748	0.047176	0.309689	0.448873	0.24372	0.104341	-1.75465	28.3626	0.677313	-1.19765	0.231052	0.916092	5.17358	4.36694	4.97393	4.82159	4.66651	4.65087	4.59193	4.86812	59	38	13	12	8	43
358	NM_001329872,NM_198098	AQP1	aquaporin 1 (Colton blood group)	protein_coding	NP_001316801.1;NP_932766.1	633	107776	.	.	27.3924	6.01325	17.9358	22.1563	4.32768	4.30325	56.3652	11.4813	36.1092	48.5935	8.44975	8.20019	1.61364	1367.74	0.958335	0.720329	0.471323	0.979141	10.0315	10.7219	10.748	9.40846	9.3943	10.9205	9.62548	10.4945	2306	473	369	2502	676	1785
360	NM_001318144,NM_004925,XR_001746289	AQP3	aquaporin 3 (Gill blood group)	protein_coding	NP_001305073.1;NP_004916.1	636	600170	.	.	0.543105	0.690398	0.449357	0.195774	0.2757	0.180778	1.11754	1.3182	0.904669	0.429374	0.538301	0.344487	2.37244	27.544	0.44986	2.77059	0.00559556	0.222828	4.02572	5.27799	4.65592	4.70108	4.64974	4.84604	4.89508	4.78657	15	22	12	36	52	32
362	NM_001651,XM_005268838	AQP5	aquaporin 5	protein_coding	NP_001642.1;XP_005268895.1	638	600442	.	.	2.18274	2.37284	1.67831	1.18599	4.00976	2.0877	4.49141	4.53055	3.37885	2.60114	7.82901	3.97829	-1.1694	117.369	0.392836	-0.57471	0.565488	0.980661	6.98229	6.75889	6.56956	7.19113	6.77666	6.82928	6.87208	6.68861	64	231	90	105	141	88
363	NM_001652	AQP6	aquaporin 6	protein_coding	NP_001643.2	639	601383	.	.	0.184396	0.03663	0.140577	0.240349	0.260698	0.147793	0.37943	0.06994	0.283017	0.527137	0.50901	0.281631	-1.88175	16.0042	0.660901	-1.38004	0.167573	0.87149	4.37788	3.48769	4.04226	4.05229	3.95893	3.99054	3.86155	3.94817	24	27	12	16	4	13
364	NM_001170,NM_001318156,NM_001318157,NM_001318158,NM_001376191,NM_001376192,NM_001376193,NR_134513,NR_134514,NR_134515,NR_164778,NR_164779,XM_006716765,XM_011517866,XM_011517867,XM_017014700,XM_017014701,XM_017014702,XM_017014704,XM_017014706,XM_024447538,XM_024447539	AQP7	aquaporin 7	protein_coding	NP_001161.1;NP_001305085.1;NP_001305086.1;NP_001305087.1;NP_001363120.1;NP_001363121.1;NP_001363122.1;XP_006716828.1;XP_011516168.1;XP_011516169.1;XP_016870189.1;XP_016870190.1;XP_016870191.1;XP_016870193.1;XP_016870195.1;XP_024303306.1;XP_024303307.1	640	602974	.	.	0.600656	0.372556	0.831445	0.540155	0.293245	0.283437	1.23596	0.711336	1.67391	1.18467	0.572558	0.540112	1.40009	56.8162	0.372286	1.30417	0.192175	0.887118	5.56193	6.05295	5.8733	5.68462	5.68122	5.93615	5.75841	5.89917	68	41	32	72	55	74
368	NM_001079528,NM_001171,NM_001351800,NR_147784,XM_011522479,XM_011522480,XM_011522481,XM_011522482,XM_017023212,XM_017023214,XM_024450261,XR_932836,XR_932837,XR_932838	ABCC6	ATP binding cassette subfamily C member 6	protein_coding	NP_001072996.1;NP_001162.5;NP_001338729.1;XP_011520781.1;XP_011520782.1;XP_011520783.1;XP_011520784.1;XP_016878701.1;XP_016878703.1;XP_024306029.1	57	603234	.	.	11.6235	12.3189	13.02	11.4722	11.6743	11.8208	23.9175	23.521	26.2124	25.1609	22.7939	22.5255	-1.00066	1328.87	0.124664	-0.00758047	0.993952	0.998834	10.3765	10.3755	10.4016	10.3784	10.3471	10.3214	10.3805	10.4217	1386	1447	1120	1137	1512	1448
369	NM_001256196,NM_001256197,NM_001654	ARAF	A-Raf proto-oncogene, serine/threonine kinase	protein_coding	NP_001243125.1;NP_001243126.1;NP_001645.1	646	311010	.	.	10.6932	10.5337	10.7199	10.9043	9.43094	10.1856	22.0034	20.1124	21.5819	23.9153	18.4138	19.4094	1.01966	857.606	0.133702	0.210049	0.833629	0.986733	9.73006	9.75814	9.79872	9.67773	9.72723	9.76733	9.74443	9.74234	928	857	733	807	971	883
372	NM_001142281,NM_001655,XM_005271542	ARCN1	archain 1	protein_coding	NP_001135753.1;NP_001646.2;XP_005271599.1	649	600820	.	.	31.7037	31.0523	31.7072	39.3366	31.6923	30.4048	65.2365	59.2894	63.8346	86.2734	61.8789	57.9388	-1.09617	4684.93	0.14875	-0.890534	0.373179	0.970136	12.2585	12.1261	12.3847	12.1741	12.1125	12.1696	12.1424	12.1388	5891	4986	3732	4176	5010	4549
373	NM_001656,NM_033227,NM_033228,XM_017009444	TRIM23	tripartite motif containing 23	protein_coding	NP_001647.1;NP_150230.1;NP_150231.1;XP_016864933.1	660	601747	.	.	5.83337	6.23901	5.30062	5.19201	5.80487	5.24864	12.0033	11.9124	10.6715	11.3872	11.3339	10.0017	1.04717	782.884	0.146081	0.455184	0.648977	0.984498	9.57885	9.64569	9.57711	9.6487	9.55032	9.64499	9.69582	9.54261	758	890	632	746	983	740
374	NM_001657	AREG	amphiregulin	protein_coding	NP_001648.1	651	104640	.	.	30.5837	42.4611	32.9279	24.0606	32.5011	34.0095	62.9318	81.0726	66.2922	52.77	63.4581	64.8079	1.15015	1459.95	0.183803	1.09803	0.272192	0.934212	10.4076	10.6088	10.2838	10.5097	10.5274	10.453	10.726	10.4852	1122	1592	1307	1252	2138	1469
375	NM_001024226,NM_001024227,NM_001024228,NM_001658,XM_017001233	ARF1	ADP ribosylation factor 1	protein_coding	NP_001019397.1;NP_001019398.1;NP_001019399.1;NP_001649.1;XP_016856722.1	652	103180	.	.	113.113	95.6152	108.718	111.923	126.112	123.085	232.751	182.562	218.877	245.47	246.233	234.548	-1.14651	7750.67	0.114452	-1.72341	0.084814	0.728066	13.0153	12.8182	12.9672	13.0045	12.9583	12.8992	12.7903	12.8779	8280	9269	7073	6927	7563	7630
377	NM_001659,XM_005268856,XM_006719391,XM_024448972	ARF3	ADP ribosylation factor 3	protein_coding	NP_001650.1;XP_005268913.1;XP_006719454.1;XP_024304740.1	654	103190	.	.	20.553	18.4803	21.9643	25.9142	23.7537	23.1716	42.2917	35.2851	44.2197	56.8354	46.3789	44.1553	-1.23378	3081.2	0.128628	-2.35627	0.0184597	0.392106	11.7328	11.4299	11.745	11.6621	11.6045	11.4998	11.4291	11.5423	3738	3651	2747	2546	2897	3021
378	NM_001660	ARF4	ADP ribosylation factor 4	protein_coding	NP_001651.1	655	601177	.	.	91.5502	88.4454	80.0008	92.4875	86.0632	83.1616	188.382	168.872	161.062	202.845	168.038	158.471	-1.02743	5024.03	0.130763	-0.298578	0.765262	0.985899	12.314	12.275	12.3756	12.2933	12.2423	12.3407	12.3053	12.1934	5577	5451	4132	4845	5760	4614
379	NM_001661,XM_011524782	ARL4D	ADP ribosylation factor like GTPase 4D	protein_coding	NP_001652.2;XP_011523084.1	656	600732	.	.	0.052038	0.416456	0.409677	0.108455	0.140413	0.232622	0.107077	0.795156	0.824782	0.237866	0.274154	0.443281	1.76216	13.2329	0.770545	1.06074	0.288809	0.941997	3.27161	4.07112	3.64525	3.65743	3.70715	3.61241	3.79412	3.78786	7	9	12	3	27	24
381	NM_001662	ARF5	ADP ribosylation factor 5	protein_coding	NP_001653.1	658	103188	.	.	65.8996	64.8577	62.6643	48.0323	61.3541	64.636	135.601	123.835	126.159	105.345	119.793	123.169	1.09179	2283.08	0.143241	0.884489	0.376432	0.970634	11.0921	11.2187	10.9794	11.1668	11.1906	11.2221	11.2028	11.1483	1873	2513	2077	2256	2731	2337
382	NM_001663	ARF6	ADP ribosylation factor 6	protein_coding	NP_001654.1	659	600464	.	.	38.8106	41.5234	38.2486	34.5022	34.3105	34.7538	79.8603	79.2823	77.0041	75.6706	66.9909	66.2262	1.12223	5186.18	0.112157	1.48333	0.137987	0.834744	12.2549	12.4212	12.3069	12.2832	12.2732	12.3841	12.4384	12.3405	5051	5276	4192	4987	6565	5355
384	NM_001172	ARG2	arginase 2	protein_coding	NP_001163.1	664	107830	.	.	1.88836	2.25063	1.48193	1.40953	1.77897	1.88926	3.88567	4.29721	2.98349	3.09139	3.47343	3.60015	1.09182	123.602	0.25728	0.492612	0.622287	0.983877	6.88594	7.0105	6.844	6.9472	6.96798	6.97537	7.07029	6.83911	102	135	113	120	176	103
387	NM_001313941,NM_001313943,NM_001313944,NM_001313945,NM_001313946,NM_001313947,NM_001664	RHOA	ras homolog family member A	protein_coding	NP_001300870.1;NP_001300872.1;NP_001300873.1;NP_001300874.1;NP_001300875.1;NP_001300876.1;NP_001655.1	667	165390	.	.	238.871	234.538	225.048	206.451	241.694	253.375	491.523	447.812	453.078	452.791	471.906	482.827	-1.02315	15221.3	0.12212	-0.270362	0.786881	0.985899	13.9102	13.8772	13.8142	13.9347	13.9548	13.9165	13.8961	13.8342	14065	17316	14237	14282	17278	14681
388	NM_004040	RHOB	ras homolog family member B	protein_coding	NP_004031.1	668	165370	.	.	80.6713	82.4224	73.0696	68.4614	90.3907	90.397	165.997	157.372	147.107	150.15	176.487	172.259	-1.07423	6923.36	0.146626	-0.704573	0.481076	0.979141	12.808	12.7047	12.6386	12.8631	12.8414	12.7557	12.7692	12.6392	6122	8490	6661	6332	7960	6249
389	NM_001042678,NM_001042679,NM_175744	RHOC	ras homolog family member C	protein_coding	NP_001036143.1;NP_001036144.1;NP_786886.1	669	165380	.	.	408.209	402.185	350.45	299.67	426.378	419.994	839.968	767.908	705.545	657.241	832.498	800.332	-1.00449	15726.5	0.162527	-0.0397546	0.968289	0.995289	13.9441	13.9377	13.7501	14.0404	14.0049	13.9952	13.9753	13.8285	12813	19153	14799	15333	18561	14318
390	NM_001254738,NM_005168	RND3	Rho family GTPase 3	protein_coding	NP_001241667.1;NP_005159.1	671	602924	.	.	13.4449	14.152	11.1365	10.6587	11.6821	13.8285	27.6654	27.0211	22.4205	23.3767	22.8092	26.3513	1.0479	1245.49	0.161624	0.417619	0.676226	0.985899	10.2486	10.3156	10.1836	10.2359	10.3535	10.3452	10.3825	10.1545	1120	1282	1187	1231	1592	1102
391	NM_001665,XM_005252916,XM_017017719	RHOG	ras homolog family member G	protein_coding	NP_001656.2;XP_005252973.1;XP_016873208.1	672	179505	.	.	11.1615	7.92849	11.923	10.7389	9.08352	8.14742	22.9669	15.1382	24.004	23.5527	17.7355	15.5256	1.07516	466.964	0.202281	0.516847	0.605263	0.982046	8.81306	8.91932	8.95367	8.81019	8.72407	8.95058	8.70964	8.98357	533	473	337	480	429	565
392	NM_004308,XM_011520095,XM_024448520	ARHGAP1	Rho GTPase activating protein 1	protein_coding	NP_004299.1;XP_011518397.1;XP_024304288.1	673	602732	.	.	9.93201	9.06136	11.5646	16.6006	9.63962	9.48225	20.437	17.3012	23.2825	36.4087	18.8213	18.0692	-1.21175	1379.91	0.225744	-1.22746	0.21965	0.907644	10.5621	10.2853	10.7909	10.3273	10.2885	10.327	10.2438	10.4241	2142	1343	1029	1130	1263	1434
393	NM_001164741,NM_001666	ARHGAP4	Rho GTPase activating protein 4	protein_coding	NP_001158213.1;NP_001657.3	674	300023	.	.	0.248864	0.105443	0.120534	0.123819	0.133263	0.28057	0.512086	0.201326	0.242665	0.271562	0.260195	0.534648	-1.14345	20.8749	0.574439	-0.33666	0.736374	0.985899	4.4768	4.28417	4.31563	4.32172	4.46057	4.43389	4.292	4.30435	16	18	30	28	15	15
394	NM_001030055,NM_001173,XM_005267635,XM_005267636,XM_017021288	ARHGAP5	Rho GTPase activating protein 5	protein_coding	NP_001025226.1;NP_001164.2;XP_005267692.1;XP_005267693.1;XP_016876777.1	675	602680	.	.	30.211	27.9485	27.4537	32.5757	28.1237	27.5015	62.1649	53.3632	55.2713	71.4453	54.9112	52.4063	-1.05886	9873.46	0.132137	-0.624436	0.532342	0.979714	13.31	13.2275	13.3941	13.2622	13.2135	13.3033	13.2306	13.1903	11503	10646	8095	9391	10703	9317
396	NM_001185077,NM_001185078,NM_001301240,NM_001301241,NM_001301242,NM_001301243,NM_004309,NR_125441,XM_011523574	ARHGDIA	Rho GDP dissociation inhibitor alpha	protein_coding	NP_001172006.1;NP_001172007.1;NP_001288169.1;NP_001288170.1;NP_001288171.1;NP_001288172.1;NP_004300.1;XP_011521876.1	678	601925	.	.	17.8105	18.6662	24.3497	27.072	20.2919	17.0898	36.6485	35.6401	49.022	59.3746	39.6198	32.566	-1.066	1401.79	0.199382	-0.462436	0.643769	0.984489	10.4983	10.4064	10.68	10.4261	10.2702	10.337	10.3629	10.5453	1861	1485	986	1122	1434	1625
397	NM_001175,NM_001321420,NM_001321421,NM_001321422,NM_001321423,NR_135637,XM_024448979	ARHGDIB	Rho GDP dissociation inhibitor beta	protein_coding	NP_001166.3;NP_001308349.1;NP_001308350.1;NP_001308351.1;NP_001308352.1;XP_024304747.1	679	602843	.	.	0.210725	0.291925	0.392125	0.11235	0.25442	0.235996	0.433608	0.557385	0.789445	0.246408	0.496752	0.44971	1.50144	12.6107	0.64438	0.909936	0.362856	0.963392	3.33615	3.91861	3.59036	3.65341	3.64099	3.63638	3.67226	3.70872	6	14	10	10	17	20
400	NM_001177,NM_001301068	ARL1	ADP ribosylation factor like GTPase 1	protein_coding	NP_001168.1;NP_001287997.1	692	603425	.	.	26.4786	23.3256	22.0095	26.6117	30.3551	31.5754	54.4847	44.5366	44.3106	58.3652	59.268	60.1695	-1.25523	3092.59	0.137329	-2.38807	0.0169373	0.381311	11.7492	11.4214	11.6135	11.7102	11.7237	11.5847	11.471	11.3978	3212	3850	3143	2808	3043	2542
402	NM_001199745,NM_001667	ARL2	ADP ribosylation factor like GTPase 2	protein_coding	NP_001186674.1;NP_001658.2	693	601175	.	.	35.2822	37.5897	37.0369	30.6523	33.8927	30.6933	72.5999	71.7715	74.5645	67.227	66.1751	58.4886	1.12741	1144.52	0.12609	1.37211	0.17003	0.87149	10.0713	10.2446	10.0953	10.1626	10.0658	10.192	10.2311	10.1996	1070	1247	890	1088	1411	1239
403	NM_004311,XM_017016260	ARL3	ADP ribosylation factor like GTPase 3	protein_coding	NP_004302.1;XP_016871749.1	694	604695	.	.	1.48924	1.55546	1.46378	1.47671	1.34096	1.70297	3.06439	2.9699	2.94696	3.23873	2.61822	3.24515	-1.01396	211.495	0.187511	-0.106694	0.915032	0.992146	7.73554	7.71333	7.72963	7.65956	7.78982	7.72245	7.73578	7.69673	216	207	205	193	244	209
405	NM_001197325,NM_001286035,NM_001286036,NM_001350224,NM_001350225,NM_001350226,NM_001668,NM_178427,XM_005245151,XM_005245153,XM_005245157,XM_011509543,XM_011509545,XM_011509546,XM_011509547,XM_017001288,XM_017001289,XM_017001290,XM_017001291,XM_017001292,XM_017001293,XM_017001294,XM_017001295,XM_017001296	ARNT	aryl hydrocarbon receptor nuclear translocator	protein_coding	NP_001184254.1;NP_001272964.1;NP_001272965.1;NP_001337153.1;NP_001337154.1;NP_001337155.1;NP_001659.1;NP_848514.1;XP_005245208.1;XP_005245210.1;XP_005245214.1;XP_011507845.1;XP_011507847.1;XP_011507848.1;XP_011507849.1;XP_016856777.1;XP_016856778.1;XP_016856779.1;XP_016856780.1;XP_016856781.1;XP_016856782.1;XP_016856783.1;XP_016856784.1;XP_016856785.1	700	126110	.	.	8.52663	5.98185	7.71363	10.1007	7.44183	7.89484	17.5452	11.4214	15.5295	22.153	14.5301	15.0443	-1.15494	1346.52	0.187331	-1.10933	0.267286	0.931872	10.4949	10.2877	10.606	10.3363	10.3753	10.4526	10.1629	10.3459	1759	1372	1156	1328	1151	1319
406	NM_001030272,NM_001030273,NM_001178,NM_001297719,NM_001297722,NM_001297724,NM_001351804,NM_001351805,NM_001351806,NM_001351807,NM_001351808,NM_001351809,NM_001351810,NM_001351811,NM_001351812,NM_001351813,NM_001351814,NM_001351815,NM_001351816,NM_001351817,NM_001351818,NM_001351819,NM_001351820,NM_001351821,NM_001351822,NM_001351823,NM_001351824,NR_147785,NR_147786,NR_147787,NR_147788,NR_147789,N…	ARNTL	aryl hydrocarbon receptor nuclear translocator like	protein_coding	NP_001025443.1;NP_001025444.1;NP_001169.3;NP_001284648.1;NP_001284651.1;NP_001284653.1;NP_001338733.1;NP_001338734.1;NP_001338735.1;NP_001338736.1;NP_001338737.1;NP_001338738.1;NP_001338739.1;NP_001338740.1;NP_001338741.1;NP_001338742.1;NP_001338743.1;NP_001338744.1;NP_001338745.1;NP_001338746.1;NP_001338747.1;NP_001338748.1;NP_001338749.1;NP_001338750.1;NP_001338751.1;NP_001338752.1;NP_001338753…	701	602550	.	.	3.91964	4.23923	3.99269	3.78568	3.66809	2.96866	8.06541	8.09414	8.0383	8.3028	7.16192	5.65702	1.13071	395.096	0.177085	1.00083	0.316907	0.950656	8.53399	8.71261	8.66148	8.61484	8.44336	8.65064	8.70921	8.6399	421	424	266	375	502	417
408	NM_004041,NM_020251,XM_011545034,XM_011545035,XM_017017750,XM_017017751,XM_017017752,XM_017017753,XM_017017754	ARRB1	arrestin beta 1	protein_coding	NP_004032.2;NP_064647.1;XP_011543336.1;XP_011543337.1;XP_016873239.1;XP_016873240.1;XP_016873241.1;XP_016873242.1;XP_016873243.1	711	107940	.	.	20.6762	17.9342	25.3607	21.8103	18.0793	18.4155	42.5453	34.2425	51.0575	47.8347	35.2996	35.0922	1.07168	5408.12	0.16263	0.614085	0.539159	0.979912	12.3501	12.45	12.4869	12.3036	12.2981	12.4136	12.2854	12.564	6052	5268	4207	5034	5375	6729
409	NM_001257328,NM_001257329,NM_001257330,NM_001257331,NM_001330064,NM_004313,NM_199004,NR_047516,XM_011523858,XM_017024645,XM_024450751,XM_024450752,XM_024450753,XR_002958006,XR_002958007	ARRB2	arrestin beta 2	protein_coding	NP_001244257.1;NP_001244258.1;NP_001244259.1;NP_001244260.1;NP_001316993.1;NP_004304.1;NP_945355.1;XP_011522160.1;XP_016880134.1;XP_024306519.1;XP_024306520.1;XP_024306521.1	712	107941	.	.	1.88468	1.59459	1.64126	1.39502	1.2214	1.11285	3.87808	3.04462	3.30427	3.05958	2.38477	2.12063	1.31972	97.4866	0.250133	1.60007	0.109582	0.787123	6.39108	6.795	6.57913	6.52329	6.49837	6.727	6.62524	6.63511	94	89	67	115	116	108
410	NM_000487,NM_001085425,NM_001085426,NM_001085427,NM_001085428,NM_001362782,XM_011530691,XM_017028800,XM_024452241	ARSA	arylsulfatase A	protein_coding	NP_000478.3;NP_001078894.2;NP_001078895.2;NP_001078896.2;NP_001078897.1;NP_001349711.1;XP_011528993.1;XP_016884289.1;XP_024308009.1	713	607574	.	.	7.80727	7.01438	9.2245	8.93349	6.54175	7.96918	16.065	13.3928	18.5712	19.593	12.7727	15.1859	1.07079	803.002	0.174516	0.565413	0.571793	0.980661	9.59861	9.69819	9.73721	9.53846	9.56555	9.78041	9.54214	9.68155	909	761	633	866	797	866
411	NM_000046,NM_198709,XM_011543390,XM_011543391,XM_011543392,XM_011543393,XM_017009471,XR_001742065,XR_001742066	ARSB	arylsulfatase B	protein_coding	NP_000037.2;NP_942002.1;XP_011541692.1;XP_011541693.1;XP_011541694.1;XP_011541695.1;XP_016864960.1	714	611542	.	.	0.589385	0.405126	0.631065	0.949798	0.531801	0.892217	1.21277	0.773523	1.27049	2.08311	1.03834	1.70019	-1.37225	122.107	0.289024	-1.57961	0.114197	0.799573	7.14191	6.68626	7.11074	6.8175	7.02572	6.87917	6.70347	6.89423	175	109	131	104	88	121
412	NM_000351,NM_001320750,NM_001320751,NM_001320752,NM_001320753,NM_001320754	STS	steroid sulfatase	protein_coding	NP_000342.3;NP_001307679.1;NP_001307680.1;NP_001307681.2;NP_001307682.1;NP_001307683.1	11425	300747	.	.	14.9941	9.46646	13.6779	18.7476	20.903	22.1888	30.8532	18.0747	27.5371	41.1176	40.8129	42.2826	-1.65612	3974.66	0.179454	-4.05569	4.99872e-05	0.00962518	12.275	11.5475	12.0687	12.1474	12.1806	11.8448	11.4637	11.7404	4663	5463	4556	3264	2543	3258
414	NM_001669,NM_009589,XM_005274514,XM_005274515	ARSD	arylsulfatase D	protein_coding	NP_001660.2;NP_033667.2;XP_005274571.1;XP_005274572.1	717	300002	.	.	8.40614	9.22999	9.71227	8.10712	7.51051	8.25236	17.2972	17.6232	19.5532	17.7806	14.6642	15.7255	1.13183	1483.74	0.125841	1.41969	0.155697	0.85657	10.4432	10.6214	10.5195	10.4341	10.4864	10.5263	10.6054	10.6181	1475	1428	1223	1344	1827	1691
415	NM_000047,NM_001282628,NM_001282631,NM_001369079,NM_001369080,XM_005274519,XM_005274521,XM_011545521,XM_017029526	ARSL	arylsulfatase L	protein_coding	NP_000038.2;NP_001269557.1;NP_001269560.2;NP_001356008.1;NP_001356009.1;XP_005274576.1;XP_005274578.1;XP_011543823.1;XP_016885015.1	719	300180	.	.	5.5688	8.10156	7.89602	4.28716	5.10656	5.45406	11.4589	15.4686	15.8967	9.40264	9.97051	10.3932	1.38335	464.451	0.187378	2.49849	0.0124724	0.329782	8.60742	9.07381	8.63418	8.74245	8.78231	8.79427	9.04236	9.03337	348	436	370	394	674	608
421	NM_001670,XM_005261242,XM_005261243,XM_005261244,XM_006724243,XM_006724245,XM_006724246,XM_006724247,XM_006724248,XM_006724249,XM_006724250,XM_011530179,XM_011530180,XM_011530181,XM_011530182,XM_011530183,XM_024452249,XR_937863,XR_937864	ARVCF	ARVCF delta catenin family member	protein_coding	NP_001661.1;XP_005261299.1;XP_005261300.1;XP_005261301.1;XP_006724306.1;XP_006724308.1;XP_006724309.1;XP_006724310.1;XP_006724311.1;XP_006724312.1;XP_006724313.1;XP_011528481.1;XP_011528482.1;XP_011528483.1;XP_011528484.1;XP_011528485.1;XP_024308017.1	728	602269	.	.	0.973405	0.944335	1.26117	0.853819	0.753077	0.899708	2.00297	1.80306	2.53905	1.87261	1.47037	1.71446	1.20307	142.834	0.220235	1.21106	0.225874	0.912806	7.01992	7.28436	7.10979	7.05285	7.14271	7.15617	7.16591	7.28265	133	128	122	131	165	184
427	NM_001127505,NM_001363743,NM_004315,NM_177924,XM_005273504	ASAH1	N-acylsphingosine amidohydrolase 1	protein_coding	NP_001120977.1;NP_001350672.1;NP_004306.3;NP_808592.2;XP_005273561.1	735	613468	.	.	56.7924	60.0225	53.8493	48.9204	64.7178	68.4651	116.861	114.603	108.412	107.293	126.361	130.466	-1.07946	5849.07	0.152948	-0.72119	0.470792	0.979141	12.5681	12.4578	12.3732	12.6208	12.6193	12.4962	12.5285	12.4026	5041	7186	5767	5254	6748	5322
435	NM_000048,NM_001024943,NM_001024944,NM_001024946	ASL	argininosuccinate lyase	protein_coding	NP_000039.2;NP_001020114.1;NP_001020115.1;NP_001020117.1	746	608310	.	.	57.4181	58.3537	54.0304	48.055	69.1874	67.7784	118.149	111.417	108.777	105.395	135.088	129.157	-1.11081	4786.52	0.160353	-0.945514	0.344396	0.956585	12.2986	12.147	12.0677	12.3706	12.3336	12.1976	12.2056	12.1174	4046	6155	4746	4257	5319	4377
436	gene-ASLP1	ASLP1	argininosuccinate lyase pseudogene 1	pseudogene	.	747	.	.	.	0.514205	0.063521	0.268936	0.397378	0.257807	0.375318	1.05808	0.121282	0.541436	0.871534	0.503366	0.715198	-1.23424	14.5359	0.713129	-0.425764	0.67028	0.985899	3.99897	3.70964	3.87145	3.81204	3.85716	3.91337	3.7312	3.80915	19	13	15	22	4	12
439	NM_001371488,NM_001371489,NM_004317	GET3	guided entry of tail-anchored proteins factor 3, ATPase	protein_coding	NP_001358417.1;NP_001358418.1;NP_004308.2	752	601913	.	.	26.4993	27.6996	27.1409	17.7703	28.7408	29.846	54.5275	52.888	54.6414	38.9741	56.1162	56.874	1.04763	1209.92	0.192618	0.348508	0.727459	0.985899	10.2069	10.2737	9.9501	10.3211	10.3318	10.2466	10.2781	10.2372	856	1455	1185	1121	1441	1251
440	NM_001178075,NM_001178076,NM_001178077,NM_001352496,NM_001673,NM_133436,NM_183356	ASNS	asparagine synthetase (glutamine-hydrolyzing)	protein_coding	NP_001171546.1;NP_001171547.1;NP_001171548.1;NP_001339425.1;NP_001664.3;NP_597680.2;NP_899199.2	753	108370	.	.	16.4408	24.3463	14.7473	11.5335	18.6839	16.1534	33.8301	46.4853	29.6899	25.2954	36.4802	30.7817	1.16481	1480.87	0.22641	0.972124	0.330989	0.954924	10.4181	10.638	10.2511	10.616	10.4645	10.496	10.8252	10.3733	1075	1798	1208	1314	2379	1278
444	NM_001164750,NM_001164751,NM_001164752,NM_001164753,NM_001164754,NM_001164755,NM_001164756,NM_004318,NM_020164,NM_032466,NM_032467,NM_032468,XM_005251235,XM_005251236,XM_005251239,XM_005251240,XM_005251242,XM_005251243,XM_005251244,XM_005251246,XM_005251247,XM_017013419,XM_017013420,XM_017013421,XM_017013422,XM_017013424,XM_017013425,XM_017013426,XM_017013427,XM_017013428,XM_017013429,XM_01701343…	ASPH	aspartate beta-hydroxylase	protein_coding	NP_001158222.1;NP_001158223.1;NP_001158224.1;NP_001158225.1;NP_001158226.1;NP_001158227.1;NP_001158228.1;NP_004309.2;NP_064549.1;NP_115855.1;NP_115856.1;NP_115857.1;XP_005251292.1;XP_005251293.1;XP_005251296.1;XP_005251297.1;XP_005251299.1;XP_005251300.1;XP_005251301.1;XP_005251303.1;XP_005251304.1;XP_016868908.1;XP_016868909.1;XP_016868910.1;XP_016868911.1;XP_016868913.1;XP_016868914.1;XP_016868…	757	600582	.	.	142.262	180.909	142.735	138.982	157.576	152.513	292.732	345.417	287.361	304.816	307.666	290.627	1.01781	22224.7	0.130758	0.194733	0.845602	0.987017	14.4271	14.4525	14.3579	14.4926	14.4377	14.4169	14.5393	14.376	20493	25629	19368	19813	28144	21344
445	NM_000050,NM_054012,XM_005272200,XM_011518705,XM_017014729	ASS1	argininosuccinate synthase 1	protein_coding	NP_000041.2;NP_446464.1;XP_005272257.1;XP_011517007.1;XP_016870218.1	758	603470	.	.	34.2467	41.9738	35.6776	28.7261	42.9908	47.7885	70.4691	80.1423	71.8279	63.0025	83.9391	91.0648	-1.08537	2149.48	0.191932	-0.615758	0.538054	0.979787	11.1278	11.0093	10.8414	11.1641	11.2458	10.9631	11.1318	10.9802	1665	2621	2313	1744	2632	2009
463	NM_001164766,NM_006885,NR_163978,XM_005255957,XM_017023229,XM_017023251,XM_024450275,XM_024450276,XM_024450291	ZFHX3	zinc finger homeobox 3	protein_coding	NP_001158238.1;NP_008816.3;XP_005256014.1;XP_016878718.1;XP_016878740.1;XP_024306043.1;XP_024306044.1;XP_024306059.1	777	104155	.	.	1.24575	0.775791	1.6747	2.92059	1.37352	1.13997	2.56337	1.48125	3.37159	6.40548	2.68178	2.17231	-1.51218	874.003	0.529895	-1.12595	0.260187	0.926694	10.0391	9.44268	10.3218	9.6239	9.49383	9.56529	9.21036	9.77518	1752	837	569	654	501	958
466	NM_005171,XM_011538386,XM_011538387,XM_011538388,XM_017019331,XM_017019332,XM_017019333,XM_017019334,XM_017019335,XM_017019336	ATF1	activating transcription factor 1	protein_coding	NP_005162.1;XP_011536688.1;XP_011536689.1;XP_011536690.1;XP_016874820.1;XP_016874821.1;XP_016874822.1;XP_016874823.1;XP_016874824.1;XP_016874825.1	783	123803	.	.	10.6561	9.7934	8.17735	8.67143	12.3575	11.4573	21.927	18.6989	16.4631	19.0183	24.128	21.8328	-1.13897	1020.24	0.147141	-1.27588	0.201997	0.893231	10.0853	9.89795	9.96612	10.108	10.0526	9.99983	9.96338	9.84342	999	1273	958	941	1114	874
467	NM_001030287,NM_001040619,NM_001206484,NM_001206486,NM_001206488,NM_001674,XM_005273146,XM_011509579,XR_001737203	ATF3	activating transcription factor 3	protein_coding	NP_001025458.1;NP_001035709.1;NP_001193413.2;NP_001193415.1;NP_001193417.2;NP_001665.1;XP_005273203.1;XP_011507881.1	785	603148	.	.	9.09783	5.16389	4.47871	5.99308	4.33873	5.83217	18.7205	9.85963	9.01676	13.1441	8.47133	11.1137	1.08275	444.588	0.268277	0.427564	0.668969	0.985856	8.73733	8.853	8.83695	8.59804	8.79691	9.10958	8.66683	8.56412	485	375	397	619	431	339
468	NM_001675,NM_182810,XM_017028807	ATF4	activating transcription factor 4	protein_coding	NP_001666.2;NP_877962.1;XP_016884296.1	786	604064	.	.	99.9647	117.368	100.161	42.9938	129.295	126.973	205.697	224.096	201.65	94.2945	252.447	241.958	-1.03277	7725.91	0.163762	-0.284046	0.776375	0.985899	12.9386	12.8921	12.7597	12.9779	13.0223	13.0123	12.8868	12.7813	6551	9033	7632	7905	8491	6854
471	NM_004044,XM_017004187,XM_024452919	ATIC	5-aminoimidazole-4-carboxamide ribonucleotide formyltransferase/IMP cyclohydrolase	protein_coding	NP_004035.2;XP_016859676.1;XP_024308687.1	794	601731	.	.	8.20794	7.96535	12.158	17.3378	8.66127	9.50574	16.8894	15.2086	24.4772	38.0254	16.911	18.114	-1.29085	765.868	0.272959	-1.34935	0.177223	0.875472	9.75333	9.38515	9.99643	9.4043	9.45776	9.35869	9.32821	9.63778	1300	683	588	541	644	871
472	NM_000051,NM_001351834,NM_001351835,NM_001351836,XM_005271562,XM_006718843,XM_006718845,XM_011542840,XM_011542842,XM_011542843,XM_011542844,XM_011542845,XM_017017789,XM_017017790,XM_017017791,XM_017017792,XR_002957150	ATM	ATM serine/threonine kinase	protein_coding	NP_000042.3;NP_001338763.1;NP_001338764.1;NP_001338765.1;XP_005271619.2;XP_006718906.1;XP_006718908.1;XP_011541142.1;XP_011541144.1;XP_011541145.1;XP_011541146.1;XP_011541147.1;XP_016873278.1;XP_016873279.1;XP_016873280.1;XP_016873281.1	795	607585	.	.	21.8178	21.0679	22.3071	21.4794	21.9014	22.1126	44.8944	40.2258	44.9097	47.1088	42.7623	42.1373	-1.01845	9705.17	0.102353	-0.257708	0.796632	0.985899	13.2576	13.2313	13.2617	13.2556	13.2401	13.2508	13.2309	13.2274	10005	10666	8425	8932	10809	9816
473	NM_001042681,NM_001042682,NM_012102	RERE	arginine-glutamic acid dipeptide repeats	protein_coding	NP_001036146.1;NP_001036147.1;NP_036234.3	9965	605226	.	.	2.99553	2.18277	4.19642	6.98354	3.11272	2.92462	6.16387	4.16766	8.44845	15.3164	6.07756	5.5731	-1.31502	1052.4	0.291503	-1.35533	0.175314	0.875472	10.2234	9.82867	10.4794	9.91243	9.84147	9.87594	9.62631	10.1181	1823	1011	743	813	728	1232
475	NM_004045	ATOX1	antioxidant 1 copper chaperone	protein_coding	NP_004036.1	798	602270	.	.	32.4944	39.0258	28.9009	25.9435	32.2335	28.7995	66.8634	74.5135	58.1847	56.8997	62.9356	54.8797	1.13275	532.261	0.179012	1.00457	0.315106	0.950656	8.96334	9.14305	8.93793	9.08493	8.98201	9.08521	9.22457	8.96959	462	603	423	508	750	492
476	NM_000701,NM_001160233,NM_001160234,XM_017001360,XM_017001361,XR_002956654	ATP1A1	ATPase Na+/K+ transporting subunit alpha 1	protein_coding	NP_000692.2;NP_001153705.1;NP_001153706.1;XP_016856849.1;XP_016856850.1	799	182310	.	.	109.36	106.598	109.282	125.619	118.315	107.024	225.03	203.532	220.012	275.509	231.008	203.942	-1.10402	15386.1	0.125558	-1.13706	0.255512	0.924255	13.9789	13.8362	14.0354	13.9589	13.8491	13.8888	13.852	13.8484	17945	17688	12555	13759	16332	14830
481	NM_001677	ATP1B1	ATPase Na+/K+ transporting subunit beta 1	protein_coding	NP_001668.1	804	182330	.	.	52.2289	45.549	49.042	43.7894	49.3474	54.0394	107.471	86.9686	98.7339	96.0395	96.3504	102.976	-1.02137	3924.69	0.129159	-0.236141	0.813324	0.985899	11.9535	11.9231	11.8691	11.9537	12.0117	11.9966	11.8727	11.9112	3666	4340	3728	3838	4119	3927
483	NM_001679	ATP1B3	ATPase Na+/K+ transporting subunit beta 3	protein_coding	NP_001670.1	806	601867	.	.	52.597	54.0821	48.4767	49.3446	46.5135	46.8404	108.228	103.261	97.5958	108.223	90.8172	89.2581	1.06557	3316.86	0.123449	0.742162	0.457989	0.979141	11.649	11.7407	11.7178	11.6478	11.633	11.7479	11.7669	11.6467	3444	3409	2693	3222	4076	3235
485	gene-ATP1B1P1	ATP1B1P1	ATPase Na+/K+ transporting subunit beta 1 pseudogene 1	pseudogene	.	809	.	.	.	0.547595	0.562342	0.541851	0.985838	0.557296	0.659494	1.12678	1.0737	1.09088	2.16215	1.08811	1.25672	-1.36059	51.7527	0.352596	-1.25988	0.207713	0.896978	5.89874	5.45429	5.85226	5.63782	5.68722	5.62978	5.63719	5.62137	82	49	46	40	51	44
487	NM_001286075,NM_004320,NM_173201	ATP2A1	ATPase sarcoplasmic/endoplasmic reticulum Ca2+ transporting 1	protein_coding	NP_001273004.1;NP_004311.1;NP_775293.1	811	108730	.	.	0.082468	0.068045	0.077918	0.094556	0.081912	0.093348	0.169695	0.129921	0.156868	0.207382	0.159932	0.177881	-1.24063	11.001	0.638625	-0.487105	0.626184	0.983877	3.60583	3.29679	3.47282	3.45687	3.47019	3.45585	3.43642	3.44458	13	12	11	10	10	10
488	NM_001681,NM_170665,XM_005253888,XM_011538402,XR_002957329,XR_243009	ATP2A2	ATPase sarcoplasmic/endoplasmic reticulum Ca2+ transporting 2	protein_coding	NP_001672.1;NP_733765.1;XP_005253945.1;XP_011536704.1	812	108740	.	.	30.7927	24.1218	35.0324	56.7435	35.3177	36.7551	63.362	46.0568	70.529	124.45	68.9574	70.0398	-1.47656	10838	0.212399	-2.64708	0.00811892	0.27569	13.6577	13.0955	13.8197	13.3595	13.3862	13.2492	13.0317	13.2994	17601	11416	9458	8470	8106	10129
489	NM_005173,NM_174953,NM_174954,NM_174955,NM_174956,NM_174957,NM_174958,XM_011523881,XM_011523882,XM_011523884,XM_011523885,XM_011523888,XM_011523889,XM_011523892,XM_017024692,XM_017024693	ATP2A3	ATPase sarcoplasmic/endoplasmic reticulum Ca2+ transporting 3	protein_coding	NP_005164.2;NP_777613.1;NP_777614.1;NP_777615.1;NP_777616.1;NP_777617.1;NP_777618.1;XP_011522183.1;XP_011522184.1;XP_011522186.1;XP_011522187.1;XP_011522190.1;XP_011522191.1;XP_011522194.1;XP_016880181.1;XP_016880182.1	813	601929	.	.	6.60107	6.78877	8.21301	8.0779	5.57349	5.59921	13.583	12.9621	16.5349	17.7165	10.8822	10.6697	1.08965	1153.85	0.190946	0.648677	0.516547	0.979141	10.1089	10.2329	10.3392	10.018	9.99717	10.1456	10.1581	10.2938	1432	1043	816	1028	1292	1385
490	NM_001001323,NM_001366520,NM_001366521,NM_001366522,NM_001366523,NM_001366524,NM_001366525,NM_001366526,NM_001366527,NM_001366528,NM_001366529,NM_001366530,NM_001366531,NM_001366532,NM_001682,XM_017019357,XM_024448991,XM_024448993,XR_002957330	ATP2B1	ATPase plasma membrane Ca2+ transporting 1	protein_coding	NP_001001323.1;NP_001353449.1;NP_001353450.1;NP_001353451.1;NP_001353452.1;NP_001353453.1;NP_001353454.1;NP_001353455.1;NP_001353456.1;NP_001353457.1;NP_001353458.1;NP_001353459.1;NP_001353460.1;NP_001353461.1;NP_001673.2;XP_016874846.1;XP_024304759.1;XP_024304761.1	814	108731	.	.	54.1325	40.092	41.8564	48.0571	50.6498	47.2222	111.388	76.5493	84.2674	105.399	98.8932	89.9857	-1.09722	11905.1	0.153485	-0.872088	0.38316	0.972948	13.6046	13.4709	13.5838	13.617	13.526	13.661	13.3937	13.4064	12701	14150	10267	12513	11434	10579
493	NM_001001396,NM_001365783,NM_001365784,NM_001684	ATP2B4	ATPase plasma membrane Ca2+ transporting 4	protein_coding	NP_001001396.1;NP_001352712.1;NP_001352713.1;NP_001675.3	817	108732	.	.	22.3834	15.7689	21.4886	31.9102	21.4859	20.5187	46.0582	30.1081	43.2619	69.9859	41.951	39.1001	-1.30313	6893.09	0.214448	-1.78125	0.0748716	0.696744	12.9293	12.5474	13.1025	12.7222	12.6614	12.7278	12.4056	12.6827	10424	7350	5511	6228	5281	6676
498	NM_001001935,NM_001001937,NM_001257334,NM_001257335,NM_004046,XM_017025789	ATP5F1A	ATP synthase F1 subunit alpha	protein_coding	NP_001001935.1;NP_001001937.1;NP_001244263.1;NP_001244264.1;NP_004037.1;XP_016881278.1	823	164360	.	.	224.144	280.067	231.837	140.344	206.872	226.117	461.22	534.744	466.747	307.804	403.916	430.884	1.26165	16263.5	0.187986	1.78368	0.0744752	0.695342	13.812	14.1473	13.6367	13.9554	13.9905	13.9922	14.231	13.9929	11010	17157	14349	15059	24275	17008
501	NM_001182,NM_001201377,NM_001202404	ALDH7A1	aldehyde dehydrogenase 7 family member A1	protein_coding	NP_001173.2;NP_001188306.1;NP_001189333.2	877	107323	.	.	3.15801	2.74115	3.28629	3.82652	3.00271	3.53643	6.4982	5.23378	6.61612	8.39238	5.86276	6.73895	-1.15222	562.783	0.16534	-1.23634	0.216334	0.901748	9.23488	9.03077	9.28353	9.07892	9.18465	9.11155	9.00056	9.1151	689	569	525	500	534	567
506	NM_001686	ATP5F1B	ATP synthase F1 subunit beta	protein_coding	NP_001677.2	830	102910	.	.	315.331	307.834	290.186	257.838	343.603	360.058	648.853	587.76	584.217	565.495	670.882	686.12	-1.07127	19864.3	0.148293	-0.669729	0.50303	0.979141	14.3267	14.2274	14.1366	14.3704	14.3905	14.2871	14.2604	14.1831	17134	23983	19714	18392	22092	18442
509	NM_001001973,NM_001320886,NM_005174,XM_017016290	ATP5F1C	ATP synthase F1 subunit gamma	protein_coding	NP_001001973.1;NP_001307815.1;NP_005165.1;XP_016871779.1	833	108729	.	.	158.974	186.056	168.541	117.001	172.605	176.054	327.12	355.244	339.314	256.608	337.009	335.485	1.08441	6496.31	0.16975	0.688734	0.490991	0.979141	12.6058	12.7226	12.4061	12.7214	12.7173	12.6426	12.7766	12.6641	4875	7548	6040	5811	8370	6722
513	NM_001001975,NM_001687	ATP5F1D	ATP synthase F1 subunit delta	protein_coding	NP_001001975.1;NP_001678.1	837	603150	.	.	15.5846	17.9027	19.7104	14.4903	14.8945	12.2465	32.0684	34.1823	39.6819	31.7804	29.0814	23.3367	1.19725	454.003	0.167182	1.55355	0.120291	0.813066	8.69052	8.95087	8.78492	8.80961	8.66118	8.8015	8.90997	8.94681	436	484	316	403	576	551
514	NM_006886	ATP5F1E	ATP synthase F1 subunit epsilon	protein_coding	NP_008817.1	838	606153	.	.	69.5847	76.8064	68.3191	48.1826	72.0314	73.7344	143.184	146.649	137.544	105.675	140.641	140.507	1.08838	8877.41	0.171498	0.712447	0.476188	0.979141	13.0536	13.1757	12.8439	13.1723	13.1713	13.1349	13.2175	13.0878	6571	10319	8286	8330	11313	8911
515	NM_001688	ATP5PB	ATP synthase peripheral stalk-membrane subunit b	protein_coding	NP_001679.2	840	603270	.	.	57.5094	67.0209	53.8787	40.0619	61.7336	64.9484	118.337	127.966	108.471	87.8643	120.534	123.764	1.05285	5459.33	0.188779	0.393572	0.693897	0.985899	12.3769	12.4511	12.1298	12.4819	12.5051	12.4128	12.543	12.3255	3978	6438	5313	5012	7186	5116
516	NM_001002027,NM_005175	ATP5MC1	ATP synthase membrane subunit c locus 1	protein_coding	NP_001002027.1;NP_005166.1	841	603192	.	.	31.3518	40.3321	36.117	23.389	32.2329	38.1457	64.5123	77.0076	72.7126	51.297	62.9344	72.6897	1.13688	716.015	0.194189	0.953097	0.340541	0.955831	9.38903	9.57281	9.22886	9.45803	9.5629	9.43168	9.62973	9.51	522	758	695	617	977	769
517	NM_001002031,NM_001330269,NM_001369753,NM_001369754,NM_001369755,NM_001369756,NM_001369757,NM_001369758,NM_005176,NR_163135,NR_163136,NR_163137,XM_017019460,XM_017019461	ATP5MC2	ATP synthase membrane subunit c locus 2	protein_coding	NP_001002031.1;NP_001317198.1;NP_001356682.1;NP_001356683.1;NP_001356684.1;NP_001356685.1;NP_001356686.1;NP_001356687.1;NP_005167.3;XP_016874949.1;XP_016874950.1	842	603193	.	.	173.219	158.73	151.842	137.999	171.502	197.291	356.431	303.07	305.695	302.661	334.856	375.953	-1.08785	4117.73	0.15306	-0.793702	0.427369	0.9774	12.0671	11.9457	11.9052	12.1085	12.0962	12.0694	11.9574	11.8656	3709	5029	3987	4051	4410	3611
518	NM_001002258,NM_001190329,NM_001689	ATP5MC3	ATP synthase membrane subunit c locus 3	protein_coding	NP_001002258.1;NP_001177258.1;NP_001680.1	843	602736	.	.	23.2757	25.9414	23.8129	16.9668	26.4744	25.3366	47.8943	49.531	47.9414	37.2118	51.691	48.281	1.04399	2463.71	0.172181	0.360703	0.718322	0.985899	11.2353	11.2973	11.0264	11.3738	11.3005	11.258	11.3365	11.2461	1878	3039	2246	2239	3035	2492
521	NM_007100,NR_033743	ATP5ME	ATP synthase membrane subunit e	protein_coding	NP_009031.1	846	601519	.	.	153.214	166.904	153.1	114.805	157.756	163.86	315.268	318.677	308.228	251.792	308.017	312.249	1.06653	1656.38	0.159182	0.583745	0.559392	0.980661	10.6468	10.7394	10.4912	10.7339	10.746	10.7045	10.7718	10.6745	1314	1891	1542	1538	2060	1675
522	NM_001003696,NM_001003697,NM_001003701,NM_001003703,NM_001320266,NM_001320267,NM_001685	ATP5PF	ATP synthase peripheral stalk subunit F6	protein_coding	NP_001003696.1;NP_001003697.1;NP_001003701.1;NP_001003703.1;NP_001307195.1;NP_001307196.1;NP_001676.2	847	603152	.	.	19.9098	20.7733	16.0991	14.8528	22.1493	19.8341	40.9681	39.6633	32.4116	32.5753	43.2462	37.7955	1.01486	816.272	0.191119	0.111374	0.91132	0.992146	9.66227	9.68346	9.45435	9.80064	9.70092	9.67554	9.75692	9.5816	627	1042	742	753	1030	755
523	NM_001690	ATP6V1A	ATPase H+ transporting V1 subunit A	protein_coding	NP_001681.2	851	607027	.	.	28.586	31.258	26.9666	23.5538	28.7952	29.5316	58.8211	59.6822	54.2905	51.6585	56.2225	56.2748	1.04126	4648.83	0.137708	0.42353	0.671908	0.985899	12.1532	12.2115	12.0573	12.2122	12.2129	12.1992	12.2726	12.1181	4071	5228	4206	4337	5835	4458
526	NM_001693,XR_002956632,XR_002956633	ATP6V1B2	ATPase H+ transporting V1 subunit B2	protein_coding	NP_001684.2	854	606939	.	.	13.4754	14.0096	13.8251	15.6539	14.4328	14.4537	27.7282	26.7491	27.8334	34.3322	28.1799	27.5426	-1.10605	1800.42	0.125801	-1.15592	0.247713	0.923475	10.8851	10.7395	10.9277	10.806	10.8264	10.7454	10.8039	10.7578	2081	1938	1596	1518	2015	1739
527	NM_001198569,NM_001694	ATP6V0C	ATPase H+ transporting V0 subunit c	protein_coding	NP_001185498.1;NP_001685.1	855	108745	.	.	14.8249	13.0968	17.6857	18.3503	12.8567	9.85652	30.5051	25.0062	35.6057	40.2462	25.1026	18.7824	1.08167	570.208	0.240455	0.471037	0.637614	0.983877	9.09702	9.2114	9.36218	9.06098	8.85219	9.16874	9.06293	9.27912	758	555	333	538	580	698
528	NM_001695	ATP6V1C1	ATPase H+ transporting V1 subunit C1	protein_coding	NP_001686.1	856	603097	.	.	19.3495	18.9468	18.0013	18.3011	20.0561	20.1372	39.8154	36.176	36.2412	40.1382	39.1593	38.373	-1.05923	3899.52	0.115161	-0.720876	0.470986	0.979141	11.97	11.887	11.9183	11.9792	11.9612	11.9413	11.9177	11.8486	3896	4485	3532	3616	4356	3665
529	NM_001039366,NM_001039367,NM_001696	ATP6V1E1	ATPase H+ transporting V1 subunit E1	protein_coding	NP_001034455.1;NP_001034456.1;NP_001687.1	857	108746	.	.	64.995	68.5004	61.9306	46.2934	62.8076	64.9944	133.74	130.791	124.682	101.531	122.631	123.852	1.10325	2965.84	0.154496	0.917545	0.358857	0.961235	11.4617	11.6033	11.319	11.5588	11.5674	11.5821	11.6227	11.5102	2332	3323	2698	2874	3726	2985
533	NM_001039457,NM_001294333,NM_004047	ATP6V0B	ATPase H+ transporting V0 subunit b	protein_coding	NP_001034546.1;NP_001281262.1;NP_004038.1	861	603717	.	.	73.4165	74.3773	71.9684	50.085	74.5833	67.0408	151.069	142.012	144.89	109.847	145.623	127.752	1.13291	2478.3	0.157014	1.14663	0.251535	0.924166	11.1823	11.3624	11.0456	11.346	11.2365	11.3375	11.3372	11.2963	1913	2931	2075	2444	3024	2630
534	NM_001204078,NM_130463,NM_138282	ATP6V1G2	ATPase H+ transporting V1 subunit G2	protein_coding	NP_001191007.1;NP_569730.1;NP_612139.1	862	606853	.	.	0.073888	0.062456	0.040406	0.141756	0.109642	0.014627	0.152038	0.11925	0.081348	0.310902	0.214074	0.027874	-1.5005	4.07352	1.12633	-0.519775	0.603221	NA	2.28173	1.71565	2.05858	2.03656	1.99502	2.02538	2.01726	2.00178	8	6	1	4	4	2
535	NM_001130020,NM_001130021,NM_001378522,NM_001378523,NM_001378530,NM_001378531,NM_001378532,NM_001378533,NM_001378534,NM_001378535,NM_001378536,NM_001378537,NM_001378538,NM_001378539,NM_001378540,NM_001378541,NM_001378542,NM_001378543,NM_001378544,NM_001378545,NM_001378546,NM_001378547,NM_001378548,NM_001378549,NM_001378550,NM_001378551,NM_001378552,NM_001378554,NM_001378556,NM_001378557,NM_005177…	ATP6V0A1	ATPase H+ transporting V0 subunit a1	protein_coding	NP_001123492.1;NP_001123493.1;NP_001365451.1;NP_001365452.1;NP_001365459.1;NP_001365460.1;NP_001365461.1;NP_001365462.1;NP_001365463.1;NP_001365464.1;NP_001365465.1;NP_001365466.1;NP_001365467.1;NP_001365468.1;NP_001365469.1;NP_001365470.1;NP_001365471.1;NP_001365472.1;NP_001365473.1;NP_001365474.1;NP_001365475.1;NP_001365476.1;NP_001365477.1;NP_001365478.1;NP_001365479.1;NP_001365480.1;NP_001365…	865	192130	.	.	7.27775	6.1531	7.64749	9.70018	6.51439	7.23198	14.9754	11.7484	15.3963	21.2746	12.7193	13.7811	-1.13428	1116.07	0.191381	-0.949825	0.342201	0.955831	10.2121	10.0306	10.3807	10.0083	10.0766	10.1032	9.97819	10.1069	1538	1059	926	1002	1063	1136
537	NM_001183,XM_011531179	ATP6AP1	ATPase H+ transporting accessory protein 1	protein_coding	NP_001174.2;XP_011529481.1	868	300197	.	.	30.3179	27.9757	31.2648	31.0893	28.3017	27.6808	62.385	53.4151	62.9438	68.1854	55.2588	52.748	1.00668	2200.26	0.127587	0.0752363	0.940027	0.99381	11.0985	11.1084	11.1762	11.0763	11.0421	11.1277	11.055	11.1324	2423	2315	1787	2070	2353	2349
538	NM_000052,NM_001282224,NR_104109	ATP7A	ATPase copper transporting alpha	protein_coding	NP_000043.4;NP_001269153.1	869	300011	.	.	3.4162	2.81976	2.62756	3.95548	3.96132	3.95038	7.02948	5.38387	5.28993	8.67521	7.73444	7.52777	-1.35563	1052.89	0.150055	-2.92533	0.00344086	0.17338	10.2426	9.8045	10.1463	10.1626	10.1398	10.0199	9.87326	9.79671	1220	1335	1045	947	977	807
539	NM_001697	ATP5PO	ATP synthase peripheral stalk subunit OSCP	protein_coding	NP_001688.1	850	600828	.	.	96.1384	109.456	88.3455	62.6717	100.044	96.5712	197.823	208.988	177.862	137.452	195.335	184.024	1.11515	2517.66	0.189608	0.829264	0.406955	0.974978	11.2172	11.3743	10.9986	11.3732	11.3211	11.3317	11.4403	11.2294	1790	3002	2273	2410	3377	2414
540	NM_000053,NM_001005918,NM_001243182,NM_001330578,NM_001330579,XM_005266423,XM_005266424,XM_005266430,XM_005266431,XM_006719837,XM_011535117,XM_017020627,XR_941604	ATP7B	ATPase copper transporting beta	protein_coding	NP_000044.2;NP_001005918.1;NP_001230111.1;NP_001317507.1;NP_001317508.1;XP_005266480.1;XP_005266481.1;XP_005266487.1;XP_005266488.1;XP_006719900.1;XP_011533419.1;XP_016876116.1	870	606882	.	.	0.999332	1.40152	1.13171	0.421221	0.243291	0.622838	2.05632	2.67597	2.27841	0.923825	0.475023	1.18687	2.52244	210.915	0.249338	5.35347	8.62814e-08	4.86954e-05	6.90757	8.23732	7.40887	7.15179	7.44174	7.89127	7.97841	7.85055	138	86	126	270	375	287
545	NM_001184,NM_001354579,XM_011512924,XM_011512925,XR_001740179,XR_001740180,XR_001740181,XR_001740182,XR_002959543,XR_924148	ATR	ATR serine/threonine kinase	protein_coding	NP_001175.2;NP_001341508.1;XP_011511226.1;XP_011511227.1	882	601215	.	.	11.9565	11.989	12.4145	12.3692	12.4546	14.0979	24.6028	22.891	24.9934	27.1283	24.3175	26.8648	-1.08278	3700.99	0.11173	-1.02692	0.304457	0.947835	11.91	11.7951	11.8672	11.8542	11.9376	11.8182	11.8144	11.8213	3803	4022	3557	3248	4003	3679
546	NM_000489,NM_138270,XM_005262153,XM_005262154,XM_005262155,XM_005262156,XM_005262157,XM_006724666,XM_006724667,XM_006724668,XM_017029601,XM_017029602,XM_017029603,XM_017029604,XM_017029605,XM_017029606,XM_017029607,XM_017029608,XM_017029609,XM_017029610,XM_017029611,XR_001755700	ATRX	ATRX chromatin remodeler	protein_coding	NP_000480.3;NP_612114.2;XP_005262210.2;XP_005262211.2;XP_005262212.2;XP_005262213.2;XP_005262214.2;XP_006724729.1;XP_006724730.1;XP_006724731.1;XP_016885090.1;XP_016885091.1;XP_016885092.1;XP_016885093.1;XP_016885094.1;XP_016885095.1;XP_016885096.1;XP_016885097.1;XP_016885098.1;XP_016885099.1;XP_016885100.1	886	300032	.	.	14.5992	13.9823	14.8517	16.5831	14.6008	14.4722	30.0407	26.697	29.9002	36.3703	28.508	27.578	-1.09074	5626.78	0.131064	-0.956039	0.339053	0.955831	12.5193	12.3941	12.6027	12.4533	12.4159	12.4496	12.3855	12.4175	6709	6084	4685	5101	5865	5549
549	NM_001306190,NM_001351431,NM_001351432,NM_001351433,NM_001698,XM_005252066,XM_005252067,XM_005252069,XM_005252072,XM_006717150,XM_011518800,XM_011518803,XM_017014849,XR_001746328,XR_001746329	AUH	AU RNA binding methylglutaconyl-CoA hydratase	protein_coding	NP_001293119.1;NP_001338360.1;NP_001338361.1;NP_001338362.1;NP_001689.1;XP_005252123.1;XP_005252124.1;XP_005252126.1;XP_005252129.1;XP_006717213.1;XP_011517102.1;XP_011517105.1;XP_016870338.1	890	600529	.	.	15.456	15.3872	15.2296	13.2132	13.7885	13.9434	31.8037	29.3794	30.6609	28.9794	26.922	26.5703	1.08886	1705.68	0.116064	1.05822	0.289953	0.942039	10.6734	10.7962	10.708	10.6729	10.7155	10.8013	10.7639	10.7465	1669	1718	1453	1684	1995	1782
550	NM_181575,NR_126510,NR_126511	AUP1	AUP1 lipid droplet regulating VLDL assembly factor	protein_coding	NP_853553.1	891	602434	.	.	62.713	73.3504	75.7948	55.97	68.8553	66.9151	129.044	140.051	152.594	122.754	134.439	127.512	1.08649	3639.5	0.135374	0.884036	0.376677	0.970634	11.7685	11.8881	11.6981	11.8586	11.8107	11.7769	11.901	11.9065	3162	4092	3113	3135	4476	4107
558	NM_001278599,NM_001699,NM_021913	AXL	AXL receptor tyrosine kinase	protein_coding	NP_001265528.1;NP_001690.2;NP_068713.2	905	109135	.	.	39.5036	38.0264	43.4446	55.1891	42.2509	36.2636	81.2862	72.6053	87.4649	121.041	82.4944	69.1033	-1.1296	7204.25	0.178115	-0.987035	0.323626	0.954203	12.8998	12.7241	13.0708	12.8136	12.6566	12.7479	12.7108	12.8017	9749	7860	5271	6138	7280	7368
563	NM_001185	AZGP1	alpha-2-glycoprotein 1, zinc-binding	protein_coding	NP_001176.1	910	194460	.	.	34.2534	36.1674	35.1383	26.6246	38.7654	33.781	70.4829	69.0559	70.7422	58.3933	75.6891	64.3725	1.04465	1456.19	0.159939	0.394022	0.693565	0.985899	10.4761	10.5392	10.3294	10.6238	10.4864	10.5125	10.553	10.5043	1188	1817	1242	1342	1743	1500
567	NM_004048,XM_005254549,XR_002957658	B2M	beta-2-microglobulin	protein_coding	NP_004039.1;XP_005254606.1	914	109700	.	.	989.253	910.26	950.103	746.323	1108.79	974.553	2035.58	1738	1912.8	1636.84	2164.91	1857.09	-1.01029	33092.6	0.155816	-0.0947466	0.924516	0.992667	15.0216	15.0068	14.8373	15.1605	15.025	15.0551	14.9771	14.9868	27406	42408	29314	31758	36005	33189
571	NM_001186,NM_206866,NR_027655	BACH1	BTB domain and CNC homolog 1	protein_coding	NP_001177.1;NP_996749.1	935	602751	.	.	142.507	152.594	144.001	124.457	152.597	142.363	293.236	291.354	289.91	272.962	297.944	271.285	1.02851	29558.2	0.122768	0.330333	0.741149	0.985899	14.8309	14.8714	14.7556	14.917	14.8349	14.8502	14.9062	14.8304	26821	34573	25337	27002	35600	29800
572	NM_004322,NM_032989	BAD	BCL2 associated agonist of cell death	protein_coding	NP_004313.1;NP_116784.1	936	603167	.	.	52.0287	53.4653	54.9033	39.1012	44.7224	46.9427	107.059	102.083	110.534	85.7573	87.3201	89.4532	1.16826	1766.23	0.124697	1.79924	0.07198	0.685737	10.67	10.8942	10.6388	10.7417	10.7652	10.849	10.8383	10.8569	1499	1822	1506	1741	2128	1983
573	NM_001172415,NM_001349286,NM_001349299,NM_004323	BAG1	BAG cochaperone 1	protein_coding	NP_001165886.1;NP_001336215.1;NP_001336228.1;NP_004314.6	937	601497	.	.	20.3553	17.6536	16.6042	14.6779	16.5919	16.5202	41.885	33.7067	33.4283	32.1917	32.3954	31.4807	1.12202	2358.78	0.139212	1.1931	0.23283	0.91659	11.1182	11.2846	11.1019	11.1868	11.1627	11.3583	11.2289	11.1516	2120	2516	1966	2581	2754	2294
578	NM_001188,XM_011514779,XM_011514780	BAK1	BCL2 antagonist/killer 1	protein_coding	NP_001179.1;XP_011513081.1;XP_011513082.1	949	600516	.	.	27.3289	23.9474	25.08	19.1846	22.3727	18.9746	56.2345	45.7237	50.4923	42.076	43.6824	36.1575	1.23634	1789.29	0.138063	2.21691	0.0266295	0.460725	10.6436	10.9504	10.6854	10.793	10.6378	10.9616	10.8415	10.8544	1575	1923	1282	1970	2122	1964
580	NM_000465,NM_001282543,NM_001282545,NM_001282548,NM_001282549,NR_104212,NR_104215,NR_104216,XM_017004613,XM_017004614,XR_002959322	BARD1	BRCA1 associated RING domain 1	protein_coding	NP_000456.2;NP_001269472.1;NP_001269474.1;NP_001269477.1;NP_001269478.1;XP_016860102.1;XP_016860103.1	952	601593	.	.	7.79184	9.4362	7.83896	7.54714	7.82965	9.66173	16.0332	18.0169	15.7818	16.5525	15.2873	18.4112	-1.01347	1607.93	0.154672	-0.124842	0.900649	0.991821	10.661	10.6409	10.5765	10.6232	10.7553	10.589	10.76	10.5689	1491	1693	1590	1368	2072	1507
581	NM_001291428,NM_001291429,NM_001291430,NM_001291431,NM_004324,NM_138761,NM_138763,NM_138764,NR_027882,XM_017027077	BAX	BCL2 associated X, apoptosis regulator	protein_coding	NP_001278357.1;NP_001278358.1;NP_001278359.1;NP_001278360.1;NP_004315.1;NP_620116.1;NP_620118.1;NP_620119.2;XP_016882566.1	959	600040	.	.	18.0964	20.0643	19.7447	16.703	18.1553	18.8551	37.2368	38.3096	39.751	36.6333	35.4481	35.9299	1.00817	723.157	0.14057	0.0834835	0.933467	0.99281	9.49263	9.50367	9.428	9.52259	9.5296	9.47114	9.55224	9.47627	669	810	657	639	876	726
582	NM_024649	BBS1	Bardet-Biedl syndrome 1	protein_coding	NP_078925.3	966	209901	.	.	4.22103	3.95428	5.29819	5.02747	4.1637	4.46573	8.68558	7.55007	10.6666	11.0263	8.12959	8.50982	-1.03768	551.135	0.172234	-0.309818	0.756699	0.985899	9.1326	9.07944	9.21149	9.04932	9.0846	9.05446	9.00063	9.20198	640	557	469	472	544	645
583	NM_001377456,NM_031885,NR_165293,NR_165294,NR_165295,NR_165296,NR_165297,XR_933379	BBS2	Bardet-Biedl syndrome 2	protein_coding	NP_001364385.1;NP_114091.4	967	606151	.	.	12.7988	13.8048	11.9805	10.3617	11.5497	12.7246	26.3361	26.3581	24.1197	22.7255	22.5507	24.2477	1.09899	1185	0.143831	0.946754	0.343764	0.956585	10.1412	10.2769	10.0899	10.1761	10.2365	10.2573	10.3146	10.1631	1035	1236	1069	1148	1521	1156
585	NM_001252678,NM_001320665,NM_033028,NR_045565,NR_045566,XM_011521848,XM_011521849,XM_011521851,XM_017022450,XM_017022452,XM_017022453,XM_017022454	BBS4	Bardet-Biedl syndrome 4	protein_coding	NP_001239607.1;NP_001307594.1;NP_149017.2;XP_011520150.1;XP_011520151.1;XP_011520153.1;XP_016877939.1;XP_016877941.1;XP_016877942.1;XP_016877943.1	969	600374	.	.	6.05502	6.11623	5.40654	5.00238	6.09568	4.95054	12.4594	11.678	10.8847	10.9713	11.9018	9.43365	1.08185	506.546	0.164367	0.690572	0.489834	0.979141	8.92603	9.04079	8.91668	9.05597	8.87496	9.03508	9.05167	8.94648	469	605	382	496	627	498
586	NM_001178091,NM_001178092,NM_001178093,NM_001178094,NM_005504,XM_017019768,XR_001748835	BCAT1	branched chain amino acid transaminase 1	protein_coding	NP_001171562.1;NP_001171563.1;NP_001171564.1;NP_001171565.1;NP_005495.2;XP_016875257.1	976	113520	.	.	0.017158	0.076402	0.038662	0.046837	0.053296	0.063737	0.035306	0.145877	0.077836	0.102724	0.10406	0.121455	-1.20357	18.9671	0.602483	-0.443697	0.657261	0.984498	4.38099	4.09579	4.23883	4.21984	4.28098	4.13598	4.32096	4.18634	20	19	22	7	34	14
587	NM_001164773,NM_001190,NM_001284325,XM_024451630	BCAT2	branched chain amino acid transaminase 2	protein_coding	NP_001158245.1;NP_001181.2;NP_001271254.1;XP_024307398.1	977	113530	.	.	13.7853	16.9469	15.5175	11.1747	12.4494	14.1538	28.3659	32.3573	31.2406	24.5084	24.3073	26.9712	1.18186	770.671	0.147902	1.62988	0.103126	0.768683	9.46502	9.70496	9.43018	9.52668	9.59252	9.59806	9.70254	9.65052	637	775	677	714	1005	860
593	NM_000709,NM_001164783	BCKDHA	branched chain keto acid dehydrogenase E1 subunit alpha	protein_coding	NP_000700.1;NP_001158255.1	986	608348	.	.	7.96858	9.45372	9.88617	7.279	9.08562	9.61522	16.3969	18.0504	19.9033	15.9644	17.7396	18.3226	1.03155	559.74	0.16575	0.270343	0.786896	0.985899	9.10665	9.15025	9.00281	9.15338	9.17934	9.04809	9.17386	9.18687	480	629	523	461	673	624
594	NM_000056,NM_001318975,NM_183050,NR_134945,XM_005248756,XM_011536023,XM_011536024,XM_011536025,XR_001743546,XR_001743547,XR_001743548,XR_001743549,XR_002956292	BCKDHB	branched chain keto acid dehydrogenase E1 subunit beta	protein_coding	NP_000047.1;NP_001305904.1;NP_898871.1;XP_005248813.1;XP_011534325.1;XP_011534326.1;XP_011534327.1	987	248611	.	.	13.9502	13.1157	13.3529	12.535	12.0822	11.6818	28.7053	25.0424	26.8827	27.492	23.5903	22.2607	1.0918	1727.55	0.118949	1.06522	0.286778	0.94149	10.6897	10.8165	10.754	10.7185	10.6741	10.7583	10.8077	10.804	1747	1798	1370	1587	2082	1890
595	NM_053056	CCND1	cyclin D1	protein_coding	NP_444284.1	1582	168461	.	.	52.5778	54.2645	57.7967	54.3269	54.7848	54.2633	108.189	103.609	116.359	119.15	106.967	103.403	-1.01342	8377.02	0.105734	-0.181954	0.855618	0.988905	13.0418	13.0226	13.0556	13.0438	13.014	13.0012	13.0235	13.0533	8698	9213	7159	7389	9383	8850
598	NM_001191,NM_001317919,NM_001317920,NM_001317921,NM_001322239,NM_001322240,NM_001322242,NM_138578,NR_134257,XM_011528964,XM_017027993,XR_001754364,XR_936599	BCL2L1	BCL2 like 1	protein_coding	NP_001182.1;NP_001304848.1;NP_001304849.1;NP_001304850.1;NP_001309168.1;NP_001309169.1;NP_001309171.1;NP_612815.1;XP_011527266.1;XP_016883482.1	992	600039	.	.	55.5638	58.9834	60.6511	60.3013	57.9762	56.3035	114.333	112.619	122.106	132.254	113.198	107.291	-1.02436	5324.87	0.113889	-0.304921	0.760426	0.985899	12.3958	12.3611	12.4409	12.3819	12.3406	12.3346	12.3809	12.3865	5782	5804	4449	4628	6042	5544
599	NM_001199839,NM_004050	BCL2L2	BCL2 like 2	protein_coding	NP_001186768.1;NP_004041.2	995	601931	.	.	10.4473	9.24551	10.5036	11.4244	9.23443	8.90093	21.4974	17.6528	21.1464	25.0562	18.0301	16.9614	1.00073	1277.35	0.157901	0.00667211	0.994676	0.998887	10.3181	10.3198	10.4575	10.2622	10.2122	10.3603	10.2531	10.3345	1526	1298	981	1230	1338	1346
600	gene-BAK1P1	BAK1P1	BCL2 antagonist/killer 1 pseudogene 1	pseudogene	.	996	.	.	.	1.1264	0.829325	0.97895	0.868587	0.833915	1.13892	2.31778	1.58346	1.97087	1.90499	1.62821	2.1703	1.01424	74.4463	0.288758	0.0706288	0.943693	0.994261	6.20799	6.22819	6.18431	6.16221	6.27868	6.28127	6.15164	6.20903	70	71	76	80	72	76
602	NM_005178,XM_011527197,XM_011527198,XM_011527200,XM_017027109,XM_017027110	BCL3	BCL3 transcription coactivator	protein_coding	NP_005169.2;XP_011525499.2;XP_011525500.2;XP_011525502.1;XP_016882598.1;XP_016882599.1	998	109560	.	.	2.16035	2.06264	3.56119	3.86089	2.70782	2.5191	4.44533	3.93829	7.16956	8.46775	5.28699	4.80034	-1.05466	222.495	0.250772	-0.306147	0.759493	0.985899	7.83468	7.7596	7.95527	7.75465	7.68518	7.74262	7.62011	7.92724	289	229	164	189	191	283
604	NM_001130845,NM_001134738,NM_001706,XM_005247694,XM_011513062	BCL6	BCL6 transcription repressor	protein_coding	NP_001124317.1;NP_001128210.1;NP_001697.2;XP_005247751.1;XP_011511364.1	1001	109565	.	.	2.80585	1.66516	2.98552	3.10034	2.68044	2.13397	5.77358	3.17935	6.01059	6.79971	5.23354	4.06645	-1.07497	486.727	0.17965	-0.580568	0.561531	0.980661	8.97777	8.87432	9.08704	8.85981	8.88828	8.92895	8.81116	8.94288	608	485	405	448	473	515
605	NM_001024808,NM_020993	BCL7A	BAF chromatin remodeling complex subunit BCL7A	protein_coding	NP_001019979.1;NP_066273.1	1004	601406	.	.	3.63767	4.02095	4.49242	2.78751	3.66539	3.34561	7.48521	7.67736	9.04437	6.11361	7.15664	6.37533	1.21177	493.48	0.167148	1.65789	0.0973403	0.753272	8.80166	9.07875	8.77029	8.9573	8.86763	8.9428	9.01443	9.07609	394	546	389	451	613	605
607	NM_004326,XM_005272971,XM_005277417,XM_005277418,XM_017002026	BCL9	BCL9 transcription coactivator	protein_coding	NP_004317.2;XP_005273028.1;XP_005277474.1;XP_005277475.1;XP_016857515.1	1008	602597	.	.	0.489662	0.415573	0.669318	1.1322	0.734816	0.593023	1.00758	0.79347	1.3475	2.48315	1.43472	1.13005	-1.59689	152.066	0.299043	-2.25808	0.0239406	0.441754	7.54616	6.87315	7.56453	7.27365	7.14194	7.05742	6.97542	7.19473	265	181	115	102	107	150
610	NM_001194	HCN2	hyperpolarization activated cyclic nucleotide gated potassium and sodium channel 2	protein_coding	NP_001185.3	4846	602781	.	.	0.379277	0.3059	0.562912	0.809505	0.439336	0.351761	0.780435	0.584067	1.13328	1.77542	0.857799	0.67031	-1.31927	59.4581	0.406154	-0.984204	0.325015	0.95484	6.07825	5.68226	6.10697	5.84294	5.76919	5.79852	5.72673	5.91879	105	60	38	44	43	70
613	NM_004327,NM_021574	BCR	BCR activator of RhoGEF and GTPase	protein_coding	NP_004318.3;NP_067585.2	1014	151410	.	.	12.8711	10.1618	12.4018	14.321	12.201	11.9736	26.4847	19.4023	24.9679	31.409	23.8223	22.8167	-1.11103	3026.17	0.153076	-0.99229	0.321056	0.951912	11.6371	11.4855	11.7191	11.5602	11.5233	11.6	11.3942	11.5374	3670	3284	2529	2895	2813	3039
617	NM_001079866,NM_001257342,NM_001257343,NM_001257344,NM_001318836,NM_001320717,NM_001371443,NM_001371444,NM_001371446,NM_001371447,NM_001371448,NM_001371449,NM_001371450,NM_001371451,NM_001371452,NM_001371453,NM_001371454,NM_001371455,NM_001371456,NM_001374085,NM_001374086,NM_004328,NR_163955	BCS1L	BCS1 homolog, ubiquinol-cytochrome c reductase complex chaperone	protein_coding	NP_001073335.1;NP_001244271.1;NP_001244272.1;NP_001244273.1;NP_001305765.1;NP_001307646.1;NP_001358372.1;NP_001358373.1;NP_001358375.1;NP_001358376.1;NP_001358377.1;NP_001358378.1;NP_001358379.1;NP_001358380.1;NP_001358381.1;NP_001358382.1;NP_001358383.1;NP_001358384.1;NP_001358385.1;NP_001361014.1;NP_001361015.1;NP_004319.1	1020	603647	.	.	9.85324	14.732	11.1481	7.90122	10.3657	13.0063	20.2749	28.1285	22.4438	17.3291	20.239	24.7846	1.00716	773.131	0.200548	0.0513181	0.959072	0.995289	9.59024	9.59888	9.42769	9.52243	9.77519	9.46079	9.69568	9.60303	636	772	848	600	998	812
618	NR_001568	BCYRN1	brain cytoplasmic RNA 1	lncRNA	.	1022	606089	.	.	12.7331	25.4319	19.721	17.4961	14.1013	14.3115	26.2008	48.5581	39.7033	38.3728	27.5326	27.2717	1.23279	125.582	0.290724	1.03853	0.299023	0.945904	6.81556	7.11401	6.9845	6.8612	6.8631	6.81537	7.17926	7.01312	133	112	90	85	208	143
619	gene-BCYRN1P1	BCYRN1P1	brain cytoplasmic RNA 1, pseudogene 1	pseudogene	.	1023	.	.	.	8.18198	11.1479	11.2253	8.59308	8.71793	8.73996	16.836	21.2852	22.5994	18.8465	17.0217	16.6547	1.14794	67.5033	0.28828	0.690455	0.489908	0.979141	5.9756	6.17153	6.05074	6.05214	6.04312	6.02651	6.14227	6.13089	64	69	54	54	90	80
622	NM_004051,NM_203314,NM_203315,XM_005269352,XM_005269355,XM_011513067,XM_017007007,XM_017007008,XM_017007009,XM_017007010,XM_017007011,XM_017007012,XM_017007013,XM_017007015,XR_001740229	BDH1	3-hydroxybutyrate dehydrogenase 1	protein_coding	NP_004042.1;NP_976059.1;NP_976060.1;XP_005269409.1;XP_005269412.1;XP_011511369.1;XP_016862496.1;XP_016862497.1;XP_016862498.1;XP_016862499.1;XP_016862500.1;XP_016862501.1;XP_016862502.1;XP_016862504.1	1027	603063	.	.	17.9574	16.871	19.4689	20.7222	15.4603	16.7874	36.9509	32.2125	39.1958	45.4482	30.1861	31.9897	1.01244	2266.96	0.153286	0.11637	0.907359	0.992146	11.1375	11.1555	11.2887	11.0341	11.0756	11.1469	11.105	11.1946	2707	2160	1824	2078	2449	2479
623	NM_000710	BDKRB1	bradykinin receptor B1	protein_coding	NP_000701.2	1029	600337	.	.	2.09205	1.1661	1.93369	1.333	1.27616	1.35012	4.30479	2.22647	3.89299	2.92354	2.49169	2.57276	1.27883	71.9643	0.315978	1.12293	0.261468	0.926694	5.97835	6.33774	6.11976	6.09301	6.10765	6.29885	6.05581	6.24451	66	66	55	91	62	91
624	NM_000623,NM_001379692	BDKRB2	bradykinin receptor B2	protein_coding	NP_000614.1;NP_001366621.1	1030	113503	.	.	7.73149	8.46532	10.2869	6.51009	5.91281	6.79281	15.909	16.1632	20.7101	14.278	11.5447	12.9442	1.34814	1098.02	0.150399	2.86553	0.00416306	0.191904	9.86951	10.2999	9.99459	9.90102	9.99273	10.1111	10.1813	10.3228	983	938	846	1025	1380	1485
627	NM_001143805,NM_001143806,NM_001143807,NM_001143808,NM_001143809,NM_001143810,NM_001143811,NM_001143812,NM_001143813,NM_001143814,NM_001143816,NM_001709,NM_170731,NM_170732,NM_170733,NM_170734,NM_170735,XM_011520280	BDNF	brain derived neurotrophic factor	protein_coding	NP_001137277.1;NP_001137278.1;NP_001137279.1;NP_001137280.1;NP_001137281.1;NP_001137282.1;NP_001137283.1;NP_001137284.1;NP_001137285.1;NP_001137286.1;NP_001137288.1;NP_001700.2;NP_733927.1;NP_733928.1;NP_733929.1;NP_733930.1;NP_733931.1;XP_011518582.1	1033	113505	.	.	3.75531	3.35044	3.32473	3.74556	5.1967	4.01945	7.72726	6.39713	6.69352	8.21481	10.1465	7.65939	-1.27716	606.583	0.16536	-2.13439	0.0328112	0.503299	9.40961	9.05816	9.25955	9.45776	9.25565	9.19829	9.11424	9.10393	630	865	541	526	583	524
629	NM_001710	CFB	complement factor B	protein_coding	NP_001701.2	1037	138470	.	.	27.4728	24.7935	37.1062	25.7716	31.23	27.6752	56.5305	47.3392	74.7041	56.5226	60.9763	52.7373	1.03191	2593.42	0.170307	0.26612	0.790147	0.985899	11.3177	11.3632	11.2652	11.4118	11.2865	11.2948	11.2028	11.5261	2411	3069	2133	2256	2505	3320
631	NM_001161705,NM_001195,NM_001278606,NM_001278607,NM_001278608,XM_017028005	BFSP1	beaded filament structural protein 1	protein_coding	NP_001155177.1;NP_001186.1;NP_001265535.1;NP_001265536.1;NP_001265537.1;XP_016883494.1	1040	603307	.	.	0.968966	0.708771	0.773137	0.745684	0.713013	0.77773	1.99383	1.35329	1.55652	1.63544	1.39215	1.48202	-1.10759	65.6694	0.295213	-0.499378	0.617513	0.983877	6.10782	5.96284	6.09187	6.00456	6.05693	6.0758	5.97861	5.98306	77	66	61	67	64	59
634	NM_001024912,NM_001184813,NM_001184815,NM_001184816,NM_001205344,NM_001712,XM_011527206	CEACAM1	CEA cell adhesion molecule 1	protein_coding	NP_001020083.1;NP_001171742.1;NP_001171744.1;NP_001171745.1;NP_001192273.1;NP_001703.2;XP_011525508.1	1814	109770	.	.	45.8951	29.4068	53.1028	69.9105	37.0346	37.9325	94.438	56.1475	106.909	153.329	72.3097	72.2834	-1.16459	5699.79	0.271588	-0.809387	0.418293	0.976023	12.5824	12.3627	12.8765	12.2886	12.2811	12.4579	12.0784	12.5646	9147	5097	4061	5218	4128	6641
636	NM_001003398,NM_001354186,NM_001354187,NM_001354188,NM_001354189,NM_001363603,NM_001714,NR_148725,XM_011520812,XM_011520813,XM_011520814,XM_011520815,XR_002957369	BICD1	BICD cargo adaptor 1	protein_coding	NP_001003398.1;NP_001341115.1;NP_001341116.1;NP_001341117.1;NP_001341118.1;NP_001350532.1;NP_001705.2;XP_011519114.1;XP_011519115.1;XP_011519116.1;XP_011519117.1	1049	602204	.	.	4.73689	4.53193	6.3029	5.08595	3.99747	4.17462	9.74705	8.65299	12.6893	11.1546	7.80502	7.95507	-1.01982	1279.27	0.163963	-0.172654	0.862924	0.990231	10.3352	10.3068	10.4427	10.2814	10.2443	10.1987	10.2938	10.4252	1499	1328	1020	1010	1405	1498
637	NM_001196,NM_001244567,NM_001244569,NM_001244570,NM_001244572,NM_197966,NM_197967	BID	BH3 interacting domain death agonist	protein_coding	NP_001187.1;NP_001231496.1;NP_001231498.1;NP_001231499.1;NP_001231501.1;NP_932070.1;NP_932071.1	1050	601997	.	.	7.79803	7.12617	7.48384	6.99719	8.31938	10.3886	16.0459	13.6063	15.0668	15.3463	16.2435	19.7962	-1.17459	631.29	0.1716	-1.35288	0.176093	0.875472	9.41385	9.1811	9.22242	9.33764	9.49614	9.28141	9.2034	9.21121	579	721	706	565	632	582
638	NM_001197	BIK	BCL2 interacting killer	protein_coding	NP_001188.1	1051	603392	.	.	22.7961	25.6858	21.0376	16.3716	21.4962	23.2326	46.9074	49.043	42.354	35.9064	41.9712	44.2717	1.11852	748.134	0.173378	0.931979	0.351347	0.957141	9.46449	9.62534	9.35017	9.54329	9.58522	9.5835	9.67628	9.49192	589	812	688	719	997	723
639	NM_001198,NM_182907,XM_006715550,XM_011536062,XM_011536063,XM_011536064,XM_017011187	PRDM1	PR/SET domain 1	protein_coding	NP_001189.2;NP_878911.1;XP_006715613.1;XP_011534364.1;XP_011534365.1;XP_011534366.1;XP_016866676.1	9346	603423	.	.	0.195116	1.00152	0.942024	1.35269	1.32193	1.5223	0.401488	1.91225	1.89653	2.96674	2.58106	2.90086	-2.03487	207.029	0.407083	-2.51776	0.0118105	0.323858	8.11827	7.08945	7.82045	7.78203	7.89114	6.92817	7.59639	7.52708	276	280	264	37	220	179
641	NM_000057,NM_001287246,NM_001287247,NM_001287248,XM_006720632,XM_011521881,XM_011521882	BLM	BLM RecQ like helicase	protein_coding	NP_000048.1;NP_001274175.1;NP_001274176.1;NP_001274177.1;XP_006720695.1;XP_011520183.1;XP_011520184.1	1058	604610	.	.	2.4598	2.88825	2.64749	1.98895	2.3461	3.25495	5.06152	5.51465	5.33007	4.3622	4.58074	6.20257	1.02167	488.852	0.193691	0.15969	0.873126	0.990449	8.91872	8.94764	8.76663	8.86916	9.09751	8.90355	8.97669	8.92684	396	490	531	432	589	503
642	NM_000386	BLMH	bleomycin hydrolase	protein_coding	NP_000377.1	1059	602403	.	.	15.696	13.5989	14.0778	15.5627	15.1007	13.8333	32.2975	25.965	28.3422	34.1323	29.484	26.3606	-1.04851	1223.39	0.140305	-0.487054	0.62622	0.983877	10.29	10.2226	10.3328	10.2893	10.197	10.3151	10.1912	10.1962	1357	1383	994	1201	1280	1174
644	NM_000712,NM_001253823,XM_011515474,XM_017012520,XM_024446867	BLVRA	biliverdin reductase A	protein_coding	NP_000703.2;NP_001240752.1;XP_011513776.1;XP_016868009.1;XP_024302635.1	1062	109750	.	.	43.4706	58.5029	45.8842	34.201	38.5145	40.6892	89.4492	111.702	92.3765	75.01	75.1991	77.5367	1.27299	1738.33	0.163959	2.12385	0.0336825	0.509182	10.5792	10.9269	10.5766	10.6763	10.6934	10.7481	11.0211	10.7697	1414	1714	1406	1572	2664	1820
645	NM_000713	BLVRB	biliverdin reductase B	protein_coding	NP_000704.1	1063	600941	.	.	53.7323	61.0006	58.3848	42.4764	60.117	61.6465	110.564	116.471	117.543	93.1599	117.378	117.472	1.03518	1622.72	0.164553	0.303139	0.761784	0.985899	10.6392	10.6888	10.4588	10.7287	10.7292	10.6272	10.7294	10.6674	1283	1907	1534	1424	1989	1686
648	NM_005180	BMI1	BMI1 proto-oncogene, polycomb ring finger	protein_coding	NP_005171.4	1066	164831	.	.	23.3533	22.9458	20.689	20.3345	27.2688	26.0059	48.0538	43.8114	41.6522	44.5978	53.2421	49.5563	-1.11857	3000.65	0.149345	-1.08243	0.279059	0.936338	11.6296	11.468	11.455	11.6899	11.6268	11.5482	11.5279	11.4155	2720	3831	2866	2742	3315	2647
649	NM_001199,NM_006129,NR_033403,NR_033404	BMP1	bone morphogenetic protein 1	protein_coding	NP_001190.1;NP_006120.1	1067	112264	.	.	17.2919	15.5488	16.8375	19.8058	19.9863	16.7243	35.5814	29.688	33.898	43.4384	39.0231	31.8695	-1.15907	2250.68	0.141127	-1.50904	0.131289	0.829411	11.2385	11.026	11.2713	11.2317	11.0694	11.1155	11.0161	11.0714	2668	2737	1821	2014	2216	2158
650	NM_001200	BMP2	bone morphogenetic protein 2	protein_coding	NP_001191.1	1069	112261	.	.	0.873821	1.88151	1.86682	1.76415	2.28176	2.08065	1.79805	3.59245	3.75838	3.86916	4.45511	3.96485	-1.35017	230.107	0.280244	-1.54559	0.122204	0.816307	8.04774	7.61177	7.84039	7.99834	7.91742	7.43254	7.85972	7.83569	237	321	230	103	273	240
652	NM_001202,NM_001347912,NM_001347913,NM_001347914,NM_001347915,NM_001347916,NM_001347917,NM_130850,NM_130851	BMP4	bone morphogenetic protein 4	protein_coding	NP_001193.2;NP_001334841.1;NP_001334842.1;NP_001334843.1;NP_001334844.1;NP_001334845.1;NP_001334846.1;NP_570911.2;NP_570912.2	1071	112262	.	.	11.1445	12.7076	17.8638	13.0924	10.1235	10.309	22.9319	24.2631	35.9644	28.7144	19.766	19.6446	1.1291	899.173	0.205373	0.852958	0.393682	0.974978	9.72229	9.89732	9.90156	9.6718	9.67246	9.67739	9.79419	10.0508	1023	826	664	700	1004	1245
653	NM_001329754,NM_001329756,NM_021073,XM_011514817,XM_024446524	BMP5	bone morphogenetic protein 5	protein_coding	NP_001316683.1;NP_001316685.1;NP_066551.1;XP_011513119.1;XP_024302292.1	1072	112265	.	.	1.15303	0.507341	0.922739	0.707162	0.855723	0.533777	2.37258	0.968687	1.8577	1.55096	1.67079	1.01716	1.17341	138.383	0.333946	0.690858	0.489655	0.979141	6.98945	7.22593	7.08667	7.12559	6.91091	7.33114	6.84075	7.1652	139	160	84	190	94	163
654	NM_001718	BMP6	bone morphogenetic protein 6	protein_coding	NP_001709.1	1073	112266	.	.	1.45811	2.38681	1.96083	2.52928	2.57238	1.90008	3.00035	4.55724	3.94765	5.54724	5.02255	3.62076	-1.23307	293.127	0.232591	-1.2995	0.193772	0.887118	8.33898	8.03589	8.32678	8.32423	8.09738	7.94284	8.26034	8.10695	362	387	224	183	369	269
655	NM_001719	BMP7	bone morphogenetic protein 7	protein_coding	NP_001710.1	1074	112267	.	.	3.36115	2.98357	4.11652	3.53561	2.35989	3.6009	6.9162	5.69666	8.28759	7.75434	4.60767	6.86181	1.07864	483.653	0.209811	0.520529	0.602695	0.982046	8.86263	8.97099	8.98385	8.6726	8.9613	8.92294	8.82906	9.05218	538	377	451	449	490	599
656	NM_001720,XM_005271149,XM_011542022,XM_011542024,XM_011542025,XM_017002155,XM_017002156,XM_024449299,XR_946748,XR_946749,XR_946750	BMP8B	bone morphogenetic protein 8b	protein_coding	NP_001711.2;XP_005271206.1;XP_011540324.1;XP_011540326.2;XP_011540327.1;XP_016857644.1;XP_016857645.1;XP_024305067.1	1075	602284	.	.	1.73127	2.03637	2.16723	2.38009	1.43604	1.60677	3.56243	3.88812	4.36317	5.22004	2.80386	3.06183	1.0459	305.855	0.247046	0.262052	0.793281	0.985899	8.22429	8.28841	8.45921	8.07632	8.11247	8.13343	8.32397	8.31765	415	257	218	236	386	349
657	NM_004329,XM_011540103,XM_011540104	BMPR1A	bone morphogenetic protein receptor type 1A	protein_coding	NP_004320.2;XP_011538405.1;XP_011538406.1	1076	601299	.	.	9.4531	9.61551	9.65392	8.12485	10.1647	10.7626	19.4516	18.3593	19.4358	17.8195	19.8464	20.5091	-1.03006	2239.29	0.137346	-0.31106	0.755755	0.985899	11.1501	11.1072	11.0135	11.1822	11.2136	11.1165	11.1248	11.1027	1978	2590	2159	2020	2525	2243
659	NM_001204,XM_011511687	BMPR2	bone morphogenetic protein receptor type 2	protein_coding	NP_001195.2;XP_011509989.1	1078	600799	.	.	10.0081	8.47028	11.2791	16.0752	11.5853	10.6142	20.5937	16.1726	22.7077	35.2563	22.6203	20.2262	-1.31903	4963.03	0.191887	-2.08185	0.0373565	0.531202	12.4629	12.0636	12.6076	12.2923	12.195	12.1588	12.0127	12.2314	7331	5549	3989	4006	4172	4918
661	NM_001722,XR_949463	POLR3D	RNA polymerase III subunit D	protein_coding	NP_001713.2	1080	187280	.	.	6.05259	6.4198	6.60551	6.13713	5.71134	5.71242	12.4544	12.2576	13.2985	13.46	11.1513	10.8855	1.07374	1172.72	0.129668	0.791579	0.428606	0.9774	10.1433	10.2461	10.2307	10.1532	10.1074	10.1944	10.2385	10.238	1238	1210	919	1071	1398	1274
662	NM_001205,NM_013978,NM_013979,NM_013980,XM_011534638,XM_011534639	BNIP1	BCL2 interacting protein 1	protein_coding	NP_001196.2;NP_053581.2;NP_053582.2;NP_053583.2;XP_011532940.1;XP_011532941.1	1082	603291	.	.	5.40213	6.75278	5.38862	3.366	6.03236	5.75662	11.1159	12.8934	10.8486	7.38234	11.7781	10.9697	1.11635	235.858	0.243329	0.65259	0.51402	0.979141	7.80079	7.95846	7.62311	7.95616	7.90151	7.86558	8.01057	7.83999	157	290	215	213	327	231
663	NM_001320674,NM_001320675,NM_001368057,NM_001368058,NM_001368059,NM_001368060,NM_001368061,NM_004330	BNIP2	BCL2 interacting protein 2	protein_coding	NP_001307603.2;NP_001307604.2;NP_001354986.1;NP_001354987.1;NP_001354988.1;NP_001354989.1;NP_001354990.1;NP_004321.3	1083	603292	.	.	19.2709	15.9928	16.137	15.8897	17.1588	17.2064	39.6536	30.5357	32.4878	34.8495	33.5024	32.7881	1.00338	3747.25	0.133539	0.0364372	0.970934	0.995828	11.8691	11.8742	11.8431	11.891	11.872	11.9866	11.8178	11.8011	3671	4164	3275	3909	3988	3566
665	NM_001330491,NM_004331	BNIP3L	BCL2 interacting protein 3 like	protein_coding	NP_001317420.1;NP_004322.1	1085	605368	.	.	106.163	117.653	90.9033	111.4	138.139	132.921	218.451	224.639	183.011	244.325	269.715	253.292	-1.23696	14519	0.150882	-2.0334	0.0420122	0.557223	13.9709	13.6641	13.8112	13.9845	13.9276	13.7436	13.8285	13.5801	14524	18921	14282	12152	16570	11338
666	NM_032515,XM_011511696,XM_011511697,XM_017004775,XM_017004776	BOK	BCL2 family apoptosis regulator BOK	protein_coding	NP_115904.1;XP_011509998.1;XP_011509999.1;XP_016860264.1;XP_016860265.1	1087	605404	.	.	18.0271	18.7479	20.2718	19.2214	20.1234	18.0006	37.0941	35.7962	40.8121	42.1566	39.2907	34.3016	-1.02098	1811.11	0.124444	-0.240705	0.809783	0.985899	10.8374	10.8077	10.8544	10.8711	10.7638	10.7757	10.8132	10.85	1902	2082	1474	1566	2027	1930
667	NM_001144769,NM_001144770,NM_001374722,NM_001374729,NM_001374730,NM_001374734,NM_001374736,NM_001723,NM_015548,NM_183380,XM_005249315,XM_005249316,XM_005249318,XM_005249319,XM_005249320,XM_005249322,XM_005249323,XM_005249324,XM_011514824,XM_011514825,XM_017011205,XM_017011206,XM_017011207,XM_017011209,XM_017011210,XM_017011211,XM_017011212,XM_017011213,XM_017011214,XM_017011215,XM_017011216,XM_01…	DST	dystonin	protein_coding	NP_001138241.1;NP_001138242.1;NP_001361651.1;NP_001361658.1;NP_001361659.1;NP_001361663.1;NP_001361665.1;NP_001714.1;NP_056363.2;NP_899236.1;XP_005249372.1;XP_005249373.1;XP_005249375.1;XP_005249376.1;XP_005249377.1;XP_005249379.1;XP_005249380.1;XP_005249381.1;XP_011513126.1;XP_011513127.1;XP_016866694.1;XP_016866695.1;XP_016866696.1;XP_016866698.1;XP_016866699.1;XP_016866700.1;XP_016866701.1;XP_…	1090	113810	.	.	84.7257	74.0726	78.2601	91.4975	81.2794	84.1364	174.339	141.43	157.557	200.674	158.697	160.329	-1.12702	50567.9	0.126094	-1.36811	0.171279	0.874702	15.7096	15.5371	15.7698	15.6303	15.6205	15.6258	15.5213	15.5594	60132	55262	43938	46294	50888	48461
669	NM_001293085,NM_001724,NM_199186,XM_011516527	BPGM	bisphosphoglycerate mutase	protein_coding	NP_001280014.1;NP_001715.1;NP_954655.1;XP_011514829.1	1093	613896	.	.	5.48377	5.62453	4.58483	4.01872	4.79075	4.63018	11.2839	10.7391	9.2304	8.81391	9.3539	8.82318	1.11359	312.899	0.175916	0.882308	0.37761	0.9708	8.2096	8.36531	8.22092	8.29022	8.23571	8.36191	8.38138	8.22142	287	341	253	318	404	293
670	NM_001302777,NM_004332,NR_026648,NR_026649,XR_002956297,XR_002956298,XR_002956299	BPHL	biphenyl hydrolase like	protein_coding	NP_001289706.1;NP_004323.2	1094	603156	.	.	12.4374	14.0494	11.5938	8.89213	9.75546	10.9272	25.5924	26.8251	23.3413	19.5023	19.0474	20.8228	1.25678	801.14	0.144525	2.28152	0.0225177	0.432043	9.47199	9.8011	9.46754	9.56858	9.59859	9.72644	9.7867	9.67015	648	793	662	813	1082	856
672	NM_007294,NM_007297,NM_007298,NM_007299,NM_007300,NR_027676	BRCA1	BRCA1 DNA repair associated	protein_coding	NP_009225.1;NP_009228.2;NP_009229.2;NP_009230.2;NP_009231.2	1100	113705	.	.	5.5511	7.69588	7.61851	6.05817	7.14616	8.15356	11.4224	14.694	15.338	13.2869	13.9528	15.5373	-1.05754	1727.45	0.165558	-0.487478	0.62592	0.983877	10.7946	10.7131	10.6849	10.7633	10.8676	10.5598	10.8174	10.7854	1614	1902	1727	1252	2112	1855
673	NM_001354609,NM_001374244,NM_001374258,NM_001378467,NM_001378468,NM_001378469,NM_001378470,NM_001378471,NM_001378472,NM_001378473,NM_001378474,NM_001378475,NM_004333,XM_017012559,XR_001744857,XR_001744858	BRAF	B-Raf proto-oncogene, serine/threonine kinase	protein_coding	NP_001341538.1;NP_001361173.1;NP_001361187.1;NP_001365396.1;NP_001365397.1;NP_001365398.1;NP_001365399.1;NP_001365400.1;NP_001365401.1;NP_001365402.1;NP_001365403.1;NP_001365404.1;NP_004324.2;XP_016868048.1	1097	164757	.	.	7.79047	6.43771	7.63714	8.02304	6.16189	6.27963	16.0304	12.2918	15.3755	17.5962	12.031	11.9663	1.01037	2322.08	0.160489	0.0927279	0.92612	0.992667	11.1736	11.1888	11.3175	11.1003	11.0871	11.2694	11.0793	11.1909	2756	2299	1819	2358	2337	2430
675	NM_000059	BRCA2	BRCA2 DNA repair associated	protein_coding	NP_000050.3	1101	600185	.	.	2.60621	3.21251	3.26283	2.89096	3.32983	3.50286	5.36278	6.13377	6.56889	6.34049	6.50146	6.67498	-1.09168	1354.43	0.144791	-0.874062	0.382085	0.972948	10.4657	10.3384	10.3622	10.4622	10.4843	10.2545	10.4204	10.4094	1306	1580	1304	1034	1567	1410
677	NM_001244698,NM_001244701,NM_004926	ZFP36L1	ZFP36 ring finger protein like 1	protein_coding	NP_001231627.1;NP_001231630.1;NP_004917.2	1107	601064	.	.	22.3334	19.1525	25.0215	35.549	22.2999	17.5693	45.9553	36.5686	50.3745	77.9665	43.5403	33.4797	-1.16238	2599.78	0.241261	-0.89979	0.368232	0.968082	11.4485	11.2317	11.7172	11.2848	11.0688	11.2846	11.1463	11.3475	4057	2678	1661	2254	2368	2737
678	NM_006887	ZFP36L2	ZFP36 ring finger protein like 2	protein_coding	NP_008818.3	1108	612053	.	.	13.9317	13.5315	16.0092	22.6164	17.2207	13.628	28.6671	25.8363	32.2306	49.6026	33.6233	25.9692	-1.26177	2164.24	0.198154	-1.69286	0.090482	0.741213	11.2375	10.9024	11.3927	11.1316	10.913	10.945	10.9156	11.0326	3156	2524	1567	1706	2039	2137
682	NM_001322243,NM_001728,NM_198589,NM_198590,NM_198591,XM_017027173	BSG	basigin (Ok blood group)	protein_coding	NP_001309172.1;NP_001719.2;NP_940991.1;NP_940992.1;NP_940993.1;XP_016882662.1	1116	109480	.	.	191.914	203.3	222.792	190.496	193.423	192.581	394.899	388.17	448.535	417.797	377.656	366.98	1.04797	11533.4	0.110711	0.610521	0.541517	0.979912	13.4593	13.5269	13.4856	13.4773	13.4536	13.4629	13.5087	13.5664	11561	12295	9619	10183	13278	12919
683	NM_004334,XM_005248185,XM_005248186,XM_011513878,XM_011513879,XM_011513881,XM_017008565,XM_017008566	BST1	bone marrow stromal cell antigen 1	protein_coding	NP_004325.2;XP_005248242.1;XP_005248243.1;XP_011512180.1;XP_011512181.1;XP_011512183.1;XP_016864054.1;XP_016864055.1	1118	600387	.	.	3.28301	1.07672	1.4524	1.08147	1.27189	1.513	6.75542	2.05582	2.92405	2.3719	2.48335	2.88314	1.44639	120.246	0.357279	1.4903	0.136146	0.834744	6.61764	7.15272	6.70752	6.75584	6.84807	7.26082	6.72743	6.81201	86	103	100	211	101	110
684	NM_004335	BST2	bone marrow stromal cell antigen 2	protein_coding	NP_004326.1	1119	600534	.	.	43.0263	58.5689	69.3798	35.1907	56.8247	48.9102	88.5348	111.828	139.679	77.1807	110.95	93.2024	1.1884	1876.09	0.211402	1.17792	0.238828	0.91659	10.7437	10.9926	10.5724	10.9525	10.8034	10.7116	10.9666	11.09	1331	2258	1524	1429	2392	2510
686	NM_001281723,NM_001281724,NM_001281725,NM_001281726,NM_001323582,NM_001370658,NM_001370752,NM_001370753,XM_011534041,XM_017007088,XM_024453724	BTD	biotinidase	protein_coding	NP_001268652.2;NP_001268653.2;NP_001268654.1;NP_001268655.2;NP_001310511.1;NP_001357587.1;NP_001357681.1;NP_001357682.1;XP_011532343.1;XP_016862577.1;XP_024309492.1	1122	609019	.	.	5.17814	5.07882	3.63732	4.23456	4.27507	3.97598	10.655	9.69719	7.32284	9.28728	8.34704	7.57655	1.02381	1327.72	0.137174	0.24746	0.804553	0.985899	10.3579	10.3914	10.429	10.3044	10.3546	10.3584	10.4589	10.3282	1434	1325	1132	1191	1662	1296
687	NM_001206	KLF9	Kruppel like factor 9	protein_coding	NP_001197.1	1123	602902	.	.	0.10544	0.093334	0.088559	0.182424	0.077711	0.131194	0.216962	0.178206	0.178292	0.400095	0.151729	0.250002	-1.39175	21.9084	0.510266	-0.934612	0.349988	0.957122	4.67224	4.19535	4.54455	4.38686	4.46523	4.43059	4.40398	4.39436	36	17	22	19	20	17
688	NM_001286818,NM_001730	KLF5	Kruppel like factor 5	protein_coding	NP_001273747.1;NP_001721.2	6349	602903	.	.	59.1886	50.3982	56.3497	60.509	54.4086	52.3766	121.792	96.2273	113.446	132.709	106.232	99.8078	-1.03001	6670.03	0.136298	-0.312958	0.754312	0.985899	12.7246	12.6821	12.8107	12.6963	12.6292	12.7646	12.6197	12.6775	7626	7192	5352	6544	6863	6689
689	NM_001037637,NM_001207	BTF3	basic transcription factor 3	protein_coding	NP_001032726.1;NP_001198.2	1125	602542	.	.	211.633	238.113	214.383	178.893	235.147	227.94	435.477	454.639	431.606	392.351	459.122	434.359	1.05062	8299.18	0.1437	0.495773	0.620054	0.983877	12.9827	13.0539	12.8563	13.0841	13.0306	13.0331	13.1047	12.9726	6972	9720	7355	7726	10367	8138
694	NM_001731	BTG1	BTG anti-proliferation factor 1	protein_coding	NP_001722.1	1130	109580	.	.	13.3523	10.6673	11.0214	15.486	15.0315	14.1394	27.4749	20.3675	22.1888	33.9642	29.3489	26.9438	-1.30114	2228.94	0.1462	-2.59766	0.00938607	0.293732	11.2993	10.9201	11.2762	11.231	11.1564	11.1217	10.9281	10.9313	2709	2762	2038	2050	2015	1844
699	NM_001278616,NM_001278617,NM_004336,XR_923001	BUB1	BUB1 mitotic checkpoint serine/threonine kinase	protein_coding	NP_001265545.1;NP_001265546.1;NP_004327.1	1148	602452	.	.	14.8162	16.9494	17.6834	12.2939	15.5652	16.8236	30.4872	32.3621	35.6011	26.9632	30.3909	32.0588	1.08239	2108.49	0.145782	0.783482	0.433344	0.979141	10.9839	11.0978	10.8733	11.0531	11.0787	11.0045	11.0973	11.1139	1747	2324	1925	1848	2550	2370
701	NM_001211	BUB1B	BUB1 mitotic checkpoint serine/threonine kinase B	protein_coding	NP_001202.5	1149	602860	.	.	6.29591	8.65236	8.77301	6.20651	7.61689	9.97364	12.9551	16.5203	17.6623	13.6122	14.8719	19.0056	-1.02117	1048.68	0.199114	-0.151776	0.879364	0.990449	10.05	10.0186	9.86103	10.0068	10.2121	9.84907	10.1015	10.0882	861	1109	1140	766	1296	1163
705	NM_004053	BYSL	bystin like	protein_coding	NP_004044.3	1157	603871	.	.	2.56367	3.22005	2.85338	2.92643	3.85299	3.79822	5.27524	6.14817	5.74456	6.41829	7.52292	7.23781	-1.2435	199.565	0.206488	-1.52263	0.12785	0.826056	7.7903	7.4738	7.59863	7.75928	7.73448	7.50943	7.63592	7.54833	190	263	204	147	226	178
706	NM_000714,NM_001256530,NM_001256531,NR_046308	TSPO	translocator protein	protein_coding	NP_000705.2;NP_001243459.1;NP_001243460.1	1158	109610	.	.	243.521	269.533	253.225	205.77	264.023	263.674	501.092	514.631	509.806	451.297	515.503	502.452	1.02407	7609.72	0.136348	0.251708	0.801267	0.985899	12.8764	12.9107	12.7515	12.9515	12.9306	12.8744	12.954	12.8772	6541	8833	6935	6814	9232	7715
708	NM_001212	C1QBP	complement C1q binding protein	protein_coding	NP_001203.1	1243	601269	.	.	54.416	74.4897	57.1914	43.7474	64.4936	72.9007	111.971	142.226	115.141	95.9474	125.923	138.918	1.01117	2583.67	0.201689	0.0794362	0.936686	0.993231	11.3273	11.343	11.0756	11.3843	11.4701	11.2325	11.4991	11.2446	1932	2992	2653	2110	3553	2416
717	NM_000063,NM_001145903,NM_001178063,NM_001282457,NM_001282458,NM_001282459	C2	complement C2	protein_coding	NP_000054.2;NP_001139375.1;NP_001171534.1;NP_001269386.1;NP_001269387.1;NP_001269388.1	1248	613927	.	.	0.041768	0.156051	0.119384	0.145618	0.046914	0.127936	0.085946	0.297955	0.240351	0.319371	0.0916	0.243793	-1.16833	8.93295	0.789044	-0.284463	0.776056	0.985899	3.27727	3.03047	3.17614	3.10884	3.18167	3.10814	3.18129	3.1389	12	5	11	4	14	8
718	NM_000064	C3	complement C3	protein_coding	NP_000055.2	1318	120700	.	.	0.162173	0.314584	0.410254	0.569166	0.672565	0.512012	0.333702	0.600647	0.825944	1.2483	1.31318	0.97568	-2.00666	84.091	0.337636	-2.97597	0.00292062	0.156727	6.81188	5.80297	6.49439	6.5714	6.41987	6.04357	6.22367	6.31411	113	140	84	29	68	78
720	NM_001252204,NM_007293	C4A	complement C4A (Rodgers blood group)	protein_coding	NP_001239133.1;NP_009224.2	1323	120810	.	.	0.214931	0.18833	0.390327	0.181231	0.197836	0.120742	0.442262	0.359586	0.785827	0.397478	0.386273	0.230084	1.53784	42.9561	0.412133	1.50657	0.131921	0.829411	5.07723	5.70466	5.36831	5.38243	5.27091	5.41106	5.37085	5.60126	38	43	21	40	43	77
721	NM_001002029	C4B	complement C4B (Chido blood group)	protein_coding	NP_001002029.3	1324	120820	.	.	0.172474	0.142407	0.322755	0.152968	0.178598	0.086122	0.354899	0.271903	0.649787	0.335492	0.348711	0.164113	1.4698	35.0254	0.468108	1.18695	0.235246	0.91659	4.82071	5.3851	5.08552	5.11705	4.97501	5.11024	5.0593	5.28945	32	39	15	32	32	64
725	NM_000716,NM_001017364,NM_001017365,NM_001017366,NM_001017367,XM_005273254,XM_005273255,XM_024449464	C4BPB	complement component 4 binding protein beta	protein_coding	NP_000707.1;NP_001017364.1;NP_001017365.1;NP_001017366.1;NP_001017367.1;XP_005273311.1;XP_005273312.1;XP_024305232.1	1328	120831	.	.	14.6263	11.2732	13.2454	18.8778	13.5888	12.7984	30.0965	21.5244	26.6663	41.4029	26.532	24.3885	-1.19459	636.117	0.205451	-1.24855	0.211829	0.898422	9.43521	9.1798	9.58394	9.27772	9.21372	9.30823	9.13482	9.24818	907	667	493	584	576	610
726	NM_004055,XM_011545225,XM_017018223	CAPN5	calpain 5	protein_coding	NP_004046.2;XP_011543527.1;XP_016873712.2	1482	602537	.	.	16.0847	12.8437	18.3983	29.429	16.3464	13.0442	33.0973	24.5229	37.0404	64.5441	31.9161	24.8568	-1.28187	2811.59	0.271123	-1.32137	0.186377	0.883928	11.6251	11.2671	11.922	11.3731	11.1618	11.3508	11.158	11.436	4877	2842	1774	2331	2291	2905
727	NM_001317163,NM_001317164,NM_001735	C5	complement C5	protein_coding	NP_001304092.1;NP_001304093.1;NP_001726.2	1331	120900	.	.	5.97795	6.04074	5.2306	4.57052	5.34778	5.06994	12.3008	11.5338	10.5305	10.0241	10.4415	9.66118	1.11346	1001.07	0.148131	1.04673	0.295222	0.943893	9.88747	10.043	9.88728	9.98786	9.88246	10.0556	10.0625	9.89789	919	1117	788	1021	1274	950
728	NM_001736,XM_005259190	C5AR1	complement C5a receptor 1	protein_coding	NP_001727.2;XP_005259247.1	1338	113995	.	.	0.077092	0.110061	0.043748	0.144576	0.04198	0.140705	0.158631	0.210143	0.088076	0.317087	0.081965	0.268125	-1.43038	8.22055	0.832656	-0.620178	0.535141	NA	3.28062	2.74918	3.06525	2.98017	3.06184	3.00845	3.03756	2.98248	13	4	11	6	11	4
733	NM_000606,XR_245338	C8G	complement C8 gamma chain	protein_coding	NP_000597.2	1354	120930	.	.	28.8147	26.6059	26.9192	17.1873	27.4717	29.4116	59.2917	50.7997	54.195	37.6954	53.6382	56.0461	1.09143	861.611	0.194793	0.647999	0.516986	0.979141	9.68652	9.81252	9.46181	9.78889	9.83735	9.8291	9.75688	9.75081	604	987	842	873	989	895
734	NM_001126111,NM_004337,XM_011517287,XM_011517288	OSGIN2	oxidative stress induced growth inhibitor family member 2	protein_coding	NP_001119583.1;NP_004328.1;XP_011515589.1;XP_011515590.1	1355	604598	.	.	11.6251	10.1932	8.84232	8.41568	11.3369	10.1868	23.921	19.4623	17.8018	18.4574	22.1352	19.4118	1.17504	1741.12	0.146467	1.58884	0.112095	0.792171	10.6446	10.8776	10.5811	10.7979	10.6858	10.8666	10.8541	10.7618	1414	1970	1386	1797	2192	1794
738	NM_013265,NR_073519	VPS51	VPS51 subunit of GARP complex	protein_coding	NP_037397.2	1172	615738	.	.	37.4343	39.2972	38.6386	32.7094	37.2336	39.1212	77.0282	75.0317	77.7892	71.7387	72.6983	74.5485	1.0378	3597.29	0.117991	0.453695	0.650049	0.984498	11.7858	11.8391	11.7259	11.8186	11.8401	11.8167	11.8537	11.8134	3289	3933	3241	3304	4268	3715
740	NM_004927,NR_037567,NR_037568	MRPL49	mitochondrial ribosomal protein L49	protein_coding	NP_004918.1	1176	606866	.	.	34.1838	35.4453	34.0397	27.6086	36.9947	37.81	70.3397	67.677	68.5304	60.5515	72.2318	72.05	-1.0052	2515.4	0.148014	-0.0505554	0.95968	0.995289	11.3004	11.2928	11.1386	11.369	11.3665	11.2941	11.3205	11.2616	2114	2975	2385	2297	2932	2496
741	NM_014205	ZNHIT2	zinc finger HIT-type containing 2	protein_coding	NP_055020.1	1177	604575	.	.	5.52879	7.59058	7.10018	4.81288	6.77802	6.32045	11.3766	14.493	14.2944	10.5557	13.234	12.0441	1.10853	298.681	0.204456	0.727051	0.467195	0.979141	8.14697	8.29419	8.05814	8.27128	8.20574	8.12917	8.34283	8.27414	237	350	256	239	403	334
745	NM_001127392,NM_013279,XM_005274222,XM_005274223,XM_005274224,XM_005274225,XM_005274226,XM_005274227,XM_005274228,XM_011545234,XM_024448677	MYRF	myelin regulatory factor	protein_coding	NP_001120864.1;NP_037411.1;XP_005274279.1;XP_005274280.1;XP_005274281.1;XP_005274282.1;XP_005274283.1;XP_005274284.1;XP_005274285.1;XP_011543536.1;XP_024304445.1	1181	608329	.	.	6.5694	4.33682	8.20409	17.1933	8.03554	7.16877	13.5178	8.28046	16.5169	37.7086	15.6893	13.6607	-1.73973	1835.94	0.512813	-1.5578	0.11928	0.812422	11.1871	10.3883	11.4521	10.7305	10.625	10.5711	10.238	10.7252	3829	1850	1311	1286	1040	1747
746	NM_014206	TMEM258	transmembrane protein 258	protein_coding	NP_055021.1	1164	617615	.	.	73.513	80.603	68.5134	51.3024	62.2733	80.13	151.267	153.898	137.935	112.517	121.588	152.694	1.13093	1448.12	0.175991	1.00866	0.313139	0.949902	10.4088	10.5857	10.2771	10.416	10.6071	10.5479	10.6217	10.4594	1121	1429	1442	1409	1901	1431
747	NM_006133,XM_017018238,XM_017018239,XM_017018240	DAGLA	diacylglycerol lipase alpha	protein_coding	NP_006124.1;XP_016873727.1;XP_016873728.1;XP_016873729.1	1165	614015	.	.	0.083815	0.141857	0.085118	0.222246	0.237584	0.095506	0.172465	0.270853	0.171364	0.487433	0.463881	0.181995	-1.83937	32.5853	0.48475	-1.81375	0.0697169	0.674416	5.39981	4.52054	5.13069	5.14507	4.91822	4.89196	4.99429	4.88806	52	58	19	17	36	19
753	NM_001003674,NM_001003675,NM_001276249,NM_001276251,NM_001378098,NM_001378099,NM_001378100,NM_001378101,NM_181481,NM_181482,XM_006722353,XM_006722354,XM_011525737,XM_011525738,XM_017025961,XM_017025962,XM_017025963,XM_017025964,XM_017025965,XM_017025966,XM_017025967,XM_017025968,XM_017025969,XM_017025970,XM_017025971,XM_017025972,XM_024451249,XM_024451250,XM_024451251,XM_024451252,XM_024451254,XM…	LDLRAD4	low density lipoprotein receptor class A domain containing 4	protein_coding	NP_001003674.1;NP_001003675.1;NP_001263178.1;NP_001263180.1;NP_001365027.1;NP_001365028.1;NP_001365029.1;NP_001365030.1;NP_852146.1;NP_852147.1;XP_006722416.1;XP_006722417.1;XP_011524039.1;XP_011524040.1;XP_016881450.1;XP_016881451.1;XP_016881452.1;XP_016881453.1;XP_016881454.1;XP_016881455.1;XP_016881456.1;XP_016881457.1;XP_016881458.1;XP_016881459.1;XP_016881460.1;XP_016881461.1;XP_024307017.1;…	1224	606571	.	.	1.54704	0.430171	1.16077	2.19222	0.411551	0.537205	3.18333	0.821345	2.33692	4.808	0.803548	1.02369	-1.03951	418.324	0.883428	-0.0632806	0.949543	0.995208	8.736	8.68042	9.24693	8.00317	8.10624	8.90808	8.03698	8.6329	919	184	175	562	204	449
754	NM_001286822,NM_004339,NR_104597	PTTG1IP	PTTG1 interacting protein	protein_coding	NP_001273751.1;NP_004330.1	13524	603784	.	.	243.298	242.486	234.071	205.561	283.972	293.6	500.633	462.987	471.243	450.838	554.453	559.479	-1.10707	23545.8	0.15169	-0.967413	0.333338	0.955007	14.5947	14.4479	14.3769	14.6423	14.6503	14.498	14.4898	14.4335	20198	29305	23770	20983	25734	22000
755	NM_001271440,NM_001271441,NM_001271442,NM_004928,XM_006724051,XM_006724053,XM_017028470,XM_017028471,XM_017028472,XR_937571	CFAP410	cilia and flagella associated protein 410	protein_coding	NP_001258369.1;NP_001258370.1;NP_001258371.1;NP_004919.1;XP_006724114.1;XP_006724116.1;XP_016883959.1;XP_016883960.1;XP_016883961.1	1260	603191	.	.	3.79777	2.86325	3.73092	2.65361	2.79804	2.69567	7.81464	5.46692	7.51127	5.81994	5.46315	5.13681	1.23261	250.661	0.189433	1.59274	0.111219	0.790631	7.80962	8.11358	7.89092	7.90719	7.88188	8.10068	7.91319	8.06986	226	249	192	280	262	302
757	NM_006134,NR_040016,XM_011529746	TMEM50B	transmembrane protein 50B	protein_coding	NP_006125.2;XP_011528048.1	1280	617894	.	.	19.2824	18.9264	16.8044	14.49	17.8436	18.1002	39.6773	36.137	33.8315	31.7796	34.8395	34.4914	1.07219	1681.69	0.14389	0.698842	0.484651	0.979141	10.6646	10.7651	10.5977	10.6951	10.7532	10.8149	10.7615	10.6447	1479	1785	1537	1730	2012	1597
768	NM_001216,XR_001746374,XR_428428	CA9	carbonic anhydrase 9	protein_coding	NP_001207.2	1383	603179	.	.	31.5797	51.5653	44.8259	39.4754	57.3797	51.0852	64.9813	98.4557	90.2458	86.5779	112.033	97.3469	-1.17996	2580.52	0.201763	-1.18329	0.236695	0.91659	11.448	11.209	11.2227	11.5285	11.4073	11.0184	11.4217	11.274	2314	3532	2476	1631	3263	2508
770	NM_001217,NR_136241,XR_002958355	CA11	carbonic anhydrase 11	protein_coding	NP_001208.2	1370	604644	.	.	1.5933	1.76812	1.54845	0.946066	1.35005	1.90792	3.27853	3.37595	3.11741	2.07492	2.63596	3.6357	1.20772	96.9798	0.300094	0.907329	0.364233	0.964231	6.46031	6.72664	6.39988	6.52748	6.68356	6.60592	6.70333	6.57905	62	92	103	92	138	98
771	NM_001218,NM_001293642,NM_206925,NR_135511	CA12	carbonic anhydrase 12	protein_coding	NP_001209.1;NP_001280571.1;NP_996808.1	1371	603263	.	.	1.34665	1.25734	2.01119	2.76018	2.78888	2.05644	2.77098	2.40069	4.04903	6.05367	5.44527	3.91871	-1.69016	450.825	0.22186	-3.4128	0.000642996	0.0614718	9.14551	8.38937	9.05189	9.0444	8.78534	8.50297	8.45203	8.75582	636	676	390	273	314	443
773	NM_000068,NM_001127221,NM_001127222,NM_001174080,NM_023035	CACNA1A	calcium voltage-gated channel subunit alpha1 A	protein_coding	NP_000059.3;NP_001120693.1;NP_001120694.1;NP_001167551.1;NP_075461.2	1388	601011	.	.	0.107311	0.132919	0.245802	0.133313	0.091629	0.046878	0.220812	0.253787	0.49486	0.292384	0.178904	0.089331	1.68256	39.8402	0.485193	1.54712	0.121833	0.815893	4.88911	5.64524	5.31811	5.20945	5.0979	5.244	5.29812	5.50434	45	32	13	31	47	77
775	NM_000719,NM_001129827,NM_001129829,NM_001129830,NM_001129831,NM_001129832,NM_001129833,NM_001129834,NM_001129835,NM_001129836,NM_001129837,NM_001129838,NM_001129839,NM_001129840,NM_001129841,NM_001129842,NM_001129843,NM_001129844,NM_001129846,NM_001167623,NM_001167624,NM_001167625,NM_199460,XM_006719017,XM_011521020,XM_011521023,XM_017019926,XM_017019927,XM_017019928,XM_017019929,XM_017019930,XM…	CACNA1C	calcium voltage-gated channel subunit alpha1 C	protein_coding	NP_000710.5;NP_001123299.1;NP_001123301.1;NP_001123302.2;NP_001123303.1;NP_001123304.1;NP_001123305.1;NP_001123306.1;NP_001123307.1;NP_001123308.1;NP_001123309.1;NP_001123310.1;NP_001123311.1;NP_001123312.1;NP_001123313.1;NP_001123314.1;NP_001123315.1;NP_001123316.1;NP_001123318.1;NP_001161095.1;NP_001161096.2;NP_001161097.1;NP_955630.3;XP_006719080.1;XP_011519322.1;XP_011519325.1;XP_016875415.1;…	1390	114205	.	.	0.009962	0.000409	0.003572	0.005852	0.002737	0.01801	0.020498	0.00078	0.007192	0.012834	0.005344	0.03432	-1.67292	4.60359	1.16271	-0.638479	0.523162	NA	2.52456	1.78793	2.15715	2.13601	2.22534	2.18174	2.12599	2.14686	4	2	10	6	1	3
780	NM_001202521,NM_001202522,NM_001202523,NM_001297652,NM_001297653,NM_001297654,NM_001954,NM_013993,NM_013994,XM_006715185,XM_011514882,XM_011514883,XM_011514884,XM_011514885,XM_011514886,XM_011514887,XM_011514888,XM_017011268,XM_017011269,XM_024446540,XM_024446541,XM_024446542	DDR1	discoidin domain receptor tyrosine kinase 1	protein_coding	NP_001189450.1;NP_001189451.1;NP_001189452.1;NP_001284581.1;NP_001284582.1;NP_001284583.1;NP_001945.3;NP_054699.2;NP_054700.2;XP_006715248.1;XP_011513184.1;XP_011513185.1;XP_011513186.1;XP_011513187.1;XP_011513188.1;XP_011513189.1;XP_011513190.1;XP_016866757.1;XP_016866758.1;XP_024302308.1;XP_024302309.1;XP_024302310.1	2730	600408	.	.	97.6345	86.4764	99.4835	108.282	103.515	92.288	200.902	165.113	200.285	237.485	202.113	175.862	-1.09516	13279.1	0.132205	-0.991964	0.321215	0.951912	13.7609	13.6299	13.8146	13.7485	13.6318	13.6944	13.5818	13.6832	15355	15307	10777	12124	13189	13510
782	NM_000723,NM_199247,NM_199248,XM_005257645,XM_005257646,XM_006722072,XM_017025024,XM_017025025,XM_017025026,XM_017025027,XM_017025028,XM_017025029,XM_017025030,XM_024450920	CACNB1	calcium voltage-gated channel auxiliary subunit beta 1	protein_coding	NP_000714.3;NP_954855.1;NP_954856.1;XP_005257702.1;XP_005257703.1;XP_006722135.1;XP_016880513.1;XP_016880514.1;XP_016880515.1;XP_016880516.1;XP_016880517.1;XP_016880518.1;XP_016880519.1;XP_024306688.1	1401	114207	.	.	0.631769	0.431416	0.543063	0.606321	0.410441	0.597093	1.29999	0.823723	1.09332	1.32979	0.801383	1.13781	1.17667	66.4505	0.297764	0.788261	0.430544	0.977811	5.93448	6.16476	5.99539	5.95887	6.0934	6.08127	6.04306	6.11112	58	56	65	66	74	80
784	NM_000725,NM_001206915,NM_001206916,NM_001206917,XM_011538727,XM_011538728,XM_017019957,XM_024449180,XM_024449181,XR_001748867,XR_001748868	CACNB3	calcium voltage-gated channel auxiliary subunit beta 3	protein_coding	NP_000716.2;NP_001193844.1;NP_001193845.1;NP_001193846.1;XP_011537029.1;XP_011537030.1;XP_016875446.1;XP_024304948.1;XP_024304949.1	1403	601958	.	.	3.98122	3.73501	3.7446	5.8154	4.77215	6.26659	8.19212	7.1314	7.53883	12.7544	9.31758	11.9415	-1.35384	551.449	0.146199	-2.98944	0.00279488	0.152776	9.30907	8.87214	9.25459	9.14142	9.22802	9.01561	8.95323	8.96622	679	631	567	450	512	475
785	NM_000726,NM_001005746,NM_001005747,NM_001145798,NM_001320722,NM_001330113,NM_001330114,NM_001330115,NM_001330116,NM_001330117,NM_001330118,XM_011511796,XM_011511797,XM_017004885,XM_017004888,XM_024453128,XR_001738928,XR_001738935,XR_001738937,XR_001738938,XR_001738939,XR_001738940,XR_002959337,XR_002959338,XR_923022	CACNB4	calcium voltage-gated channel auxiliary subunit beta 4	protein_coding	NP_000717.2;NP_001005746.1;NP_001005747.1;NP_001139270.1;NP_001307651.1;NP_001317042.1;NP_001317043.1;NP_001317044.1;NP_001317045.1;NP_001317046.1;NP_001317047.1;XP_011510098.1;XP_011510099.1;XP_016860374.1;XP_016860377.1;XP_024308896.1	1404	601949	.	.	0.024335	0.063106	0.047013	0.040836	0.044932	0.039642	0.050074	0.120492	0.094648	0.089561	0.087729	0.075541	1.12116	15.3683	0.572321	0.288277	0.773134	0.985899	3.86291	4.01676	3.91825	3.93451	3.94555	3.90215	3.9968	3.94119	13	16	14	10	25	16
788	NM_000387	SLC25A20	solute carrier family 25 member 20	protein_coding	NP_000378.1	1421	613698	.	.	19.1347	21.1663	19.6499	14.2621	20.4339	20.7175	39.3733	40.4136	39.5603	31.2799	39.897	39.4788	1.06352	1234.88	0.167731	0.52967	0.596341	0.982046	10.2252	10.3137	10.0531	10.3281	10.319	10.2673	10.3465	10.26	958	1442	1147	1129	1536	1263
790	NM_001306079,NM_004341,XM_006712101,XM_024453131	CAD	carbamoyl-phosphate synthetase 2, aspartate transcarbamylase, and dihydroorotase	protein_coding	NP_001293008.1;NP_004332.2;XP_006712164.1;XP_024308899.1	1424	114010	.	.	6.54652	6.90886	9.58058	11.045	6.76222	6.83459	13.4707	13.1914	19.2881	24.2241	13.2032	13.0239	-1.08655	2030.85	0.218049	-0.549205	0.582864	0.981493	11.0465	10.9268	11.2805	10.8478	10.8483	10.8367	10.8782	11.0929	2897	1888	1518	1568	2041	2392
793	NM_001366795,NM_004929	CALB1	calbindin 1	protein_coding	NP_001353724.1;NP_004920.1	1434	114050	.	.	0.512327	0.854481	0.537918	0.429494	0.540684	0.727455	1.05421	1.63149	1.08296	0.941972	1.05568	1.38623	1.1049	55.8245	0.357534	0.402514	0.687306	0.985899	5.73359	5.86889	5.70077	5.76667	5.85582	5.74543	5.92705	5.74676	42	56	58	44	89	50
794	NM_001740,NM_007088,NR_027910,XR_002957842	CALB2	calbindin 2	protein_coding	NP_001731.2;NP_009019.1	1435	114051	.	.	24.1033	21.1473	21.8354	24.0811	32.5896	32.6137	49.5971	40.3773	43.9602	52.815	63.6309	62.1481	-1.36093	1389.33	0.158806	-2.79958	0.00511698	0.210426	10.6453	10.201	10.392	10.6415	10.6064	10.3662	10.2506	10.2649	1339	1926	1488	1173	1260	1169
799	NM_001164737,NM_001164738,NM_001742	CALCR	calcitonin receptor	protein_coding	NP_001158209.2;NP_001158210.1;NP_001733.1	1440	114131	.	.	0.005172	0.04709	0.066453	0.175126	0.09544	0.175618	0.010643	0.089912	0.133786	0.384089	0.186345	0.334654	-3.64065	13.2525	0.727007	-2.5642	0.0103413	0.310139	4.38361	2.49349	3.78664	3.69475	3.77874	3.57711	3.63166	3.64823	25	15	21	1	8	9
801	NM_001363669,NM_001363670,NM_006888	CALM1	calmodulin 1	protein_coding	NP_001350598.1;NP_001350599.1;NP_008819.1	1442	114180	.	.	80.2654	103.275	87.6822	59.4277	67.6169	79.6629	165.162	197.188	176.526	130.338	132.021	151.804	1.28893	12145.3	0.15269	2.39814	0.0164785	0.376536	13.3735	13.7396	13.3419	13.4307	13.5506	13.574	13.7938	13.6198	9504	11336	10462	11253	17815	13374
805	NM_001305624,NM_001305625,NM_001305626,NM_001743	CALM2	calmodulin 2	protein_coding	NP_001292553.1;NP_001292554.1;NP_001292555.1;NP_001734.1	1445	114182	.	.	343.274	369.775	285.442	209.134	361.123	383.213	706.353	706.026	574.665	458.676	705.089	730.243	1.03288	17989	0.169425	0.275506	0.782928	0.985899	14.1113	14.158	13.9064	14.2345	14.1796	14.1727	14.2158	14.0387	14038	21928	16579	17230	22382	16702
808	NM_001329921,NM_001329922,NM_001329923,NM_001329924,NM_001329925,NM_001329926,NM_005184	CALM3	calmodulin 3	protein_coding	NP_001316850.1;NP_001316851.1;NP_001316852.1;NP_001316853.1;NP_001316854.1;NP_001316855.1;NP_005175.2	1449	114183	.	.	34.6039	37.6944	39.8928	32.5622	35.3623	38.3876	71.2042	71.9715	80.3142	71.4159	69.0446	73.1506	1.03461	2876.2	0.120944	0.405848	0.684854	0.985899	11.4653	11.5141	11.4231	11.4745	11.524	11.4496	11.518	11.5417	2691	3068	2612	2509	3363	3151
811	NM_004343	CALR	calreticulin	protein_coding	NP_004334.1	1455	109091	.	.	139.504	156.589	152.239	121.478	139.758	158.345	287.056	298.982	306.495	266.428	272.877	301.74	1.04878	9930.75	0.131224	0.523572	0.600576	0.982046	13.243	13.3116	13.154	13.257	13.3458	13.2488	13.3455	13.2947	8724	10543	9370	8794	12145	10456
813	NM_001130674,NM_001199671,NM_001199672,NM_001199673,NM_001219,NR_074086,XM_017012659	CALU	calumenin	protein_coding	NP_001124146.1;NP_001186600.1;NP_001186601.1;NP_001186602.1;NP_001210.1;XP_016868148.1	1458	603420	.	.	41.7892	42.2877	35.7227	31.9522	34.8032	35.794	85.9893	80.7416	71.9187	70.078	67.9529	68.2084	1.13227	6785.47	0.132052	1.3572	0.174717	0.875472	12.6359	12.815	12.6377	12.6651	12.7067	12.8328	12.838	12.6567	6197	6867	5790	6994	8708	6462
816	NM_001220,NM_001293170,NM_172078,NM_172079,NM_172080,NM_172081,NM_172082,NM_172083,NM_172084,XM_005249862,XM_005249864,XM_006715781,XM_006715784,XM_011515547,XM_011515549,XM_011515550,XM_011515551,XM_011515552,XM_011515553,XM_011515554,XM_011515555,XM_011515556,XM_011515557,XM_011515558,XM_011515559,XM_017012660,XM_017012661,XM_017012662,XM_017012663,XM_017012664,XM_017012665,XM_017012666,XM_0170…	CAMK2B	calcium/calmodulin dependent protein kinase II beta	protein_coding	NP_001211.3;NP_001280099.1;NP_742075.1;NP_742076.1;NP_742077.1;NP_742078.1;NP_742079.1;NP_742080.1;NP_742081.1;XP_005249919.1;XP_005249921.1;XP_006715844.1;XP_006715847.1;XP_011513849.1;XP_011513851.1;XP_011513852.1;XP_011513853.1;XP_011513854.1;XP_011513855.1;XP_011513856.1;XP_011513857.1;XP_011513858.1;XP_011513859.1;XP_011513860.1;XP_011513861.1;XP_016868149.1;XP_016868150.1;XP_016868151.1;XP_…	1461	607707	.	.	0.236724	0.330041	0.119989	0.115481	0.130987	0.206405	0.487104	0.630159	0.241567	0.253274	0.255751	0.393321	1.34351	29.3267	0.482208	0.883457	0.376989	0.970634	4.65082	5.06749	4.78188	4.79266	4.89409	4.90676	4.97213	4.7784	20	23	30	33	51	20
817	NM_001221,NM_001321566,NM_001321567,NM_001321568,NM_001321569,NM_001321570,NM_001321571,NM_001321572,NM_001321573,NM_001321574,NM_001321575,NM_001321576,NM_001321577,NM_001321578,NM_001321579,NM_001321580,NM_001321581,NM_001321582,NM_001321583,NM_001321584,NM_001321585,NM_001321586,NM_001321587,NM_001321588,NM_001321589,NM_001321590,NM_001321591,NM_001321592,NM_172114,NM_172115,NM_172127,NM_17212…	CAMK2D	calcium/calmodulin dependent protein kinase II delta	protein_coding	NP_001212.2;NP_001308495.1;NP_001308496.1;NP_001308497.1;NP_001308498.1;NP_001308499.1;NP_001308500.1;NP_001308501.1;NP_001308502.1;NP_001308503.1;NP_001308504.1;NP_001308505.1;NP_001308506.1;NP_001308507.1;NP_001308508.1;NP_001308509.1;NP_001308510.1;NP_001308511.1;NP_001308512.1;NP_001308513.1;NP_001308514.1;NP_001308515.1;NP_001308516.1;NP_001308517.1;NP_001308518.1;NP_001308519.1;NP_001308520…	1462	607708	.	.	30.9347	27.1485	26.5616	28.2522	27.7173	26.5553	63.6542	51.8357	53.4751	61.9631	54.1177	50.6033	-1.00256	5372.82	0.125629	-0.0293609	0.976577	0.99589	12.3932	12.3897	12.4262	12.4019	12.3453	12.4739	12.3717	12.3168	5657	5907	4449	5397	5947	5089
818	NM_001204492,NM_001222,NM_001320898,NM_001367514,NM_001367516,NM_001367517,NM_001367518,NM_001367519,NM_001367520,NM_001367521,NM_001367522,NM_001367523,NM_001367524,NM_001367525,NM_001367526,NM_001367527,NM_001367528,NM_001367529,NM_001367530,NM_001367531,NM_001367532,NM_001367533,NM_001367534,NM_001367535,NM_001367536,NM_001367537,NM_001367538,NM_001367539,NM_001367540,NM_001367541,NM_001367542…	CAMK2G	calcium/calmodulin dependent protein kinase II gamma	protein_coding	NP_001191421.1;NP_001213.2;NP_001307827.1;NP_001354443.1;NP_001354445.1;NP_001354446.1;NP_001354447.1;NP_001354448.1;NP_001354449.1;NP_001354450.1;NP_001354451.1;NP_001354452.1;NP_001354453.1;NP_001354454.1;NP_001354455.1;NP_001354456.1;NP_001354457.1;NP_001354458.1;NP_001354459.1;NP_001354460.1;NP_001354461.1;NP_001354462.1;NP_001354463.1;NP_001354464.1;NP_001354465.1;NP_001354466.1;NP_001354467…	1463	602123	.	.	9.21237	8.66455	9.2493	8.19592	10.0649	8.44101	18.9562	16.5436	18.6212	17.9754	19.6517	16.085	-1.00643	1256.58	0.12768	-0.0723809	0.942299	0.994148	10.2996	10.291	10.2694	10.3552	10.2647	10.3357	10.2793	10.2604	1232	1466	1057	1206	1395	1243
819	NM_001745	CAMLG	calcium modulating ligand	protein_coding	NP_001736.1	1471	601118	.	.	23.9027	26.0106	21.5258	19.4013	26.1352	22.833	49.1843	49.663	43.3368	42.5513	51.0288	43.51	1.02572	1829.43	0.157557	0.232565	0.8161	0.985899	10.8187	10.8554	10.7093	10.9427	10.8061	10.8593	10.9267	10.7417	1592	2252	1543	1721	2304	1689
821	NM_001024649,NM_001363993,NM_001363994,NM_001363995,NM_001363996,NM_001363997,NM_001363998,NM_001363999,NM_001364000,NM_001364001,NM_001746,NR_157048,XM_011534664,XM_011534665	CANX	calnexin	protein_coding	NP_001019820.1;NP_001350922.1;NP_001350923.1;NP_001350924.1;NP_001350925.1;NP_001350926.1;NP_001350927.1;NP_001350928.1;NP_001350929.1;NP_001350930.1;NP_001737.1;XP_011532966.1;XP_011532967.1	1473	114217	.	.	264.403	224.123	213.713	233.854	276.776	283.902	544.06	427.926	430.258	512.891	540.402	540.998	-1.15578	43413.8	0.136323	-1.53211	0.125496	0.823157	15.5065	15.2977	15.3756	15.5121	15.5027	15.4429	15.2968	15.2623	42549	53217	42338	41482	43509	38123
822	NM_001256139,NM_001256140,NM_001320732,NM_001320733,NM_001320734,NM_001747,XM_011533122,XM_011533123	CAPG	capping actin protein, gelsolin like	protein_coding	NP_001243068.1;NP_001243069.1;NP_001307661.1;NP_001307662.1;NP_001307663.1;NP_001738.2;XP_011531424.1;XP_011531425.1	1474	153615	.	.	293.199	319.671	295.401	244.057	300.251	316.955	603.313	610.361	594.717	535.268	586.236	603.983	1.03259	13668.1	0.133304	0.347098	0.728518	0.985899	13.7152	13.7615	13.6015	13.7667	13.7906	13.736	13.8051	13.7102	11827	15337	12665	12472	16690	13671
823	NM_001198868,NM_001198869,NM_005186,NR_040008,XM_006718698,XM_011545292	CAPN1	calpain 1	protein_coding	NP_001185797.1;NP_001185798.1;NP_005177.2;XP_006718761.1;XP_011543594.1	1476	114220	.	.	66.1938	70.6557	69.4435	71.435	70.9194	73.5865	136.206	134.906	139.807	156.672	138.47	140.225	-1.06836	7514.61	0.10531	-0.905894	0.364992	0.964609	12.9224	12.827	12.9171	12.8916	12.9024	12.8244	12.8765	12.8355	7968	8310	6762	6479	8513	7406
824	NM_001146068,NM_001748,XR_002957688	CAPN2	calpain 2	protein_coding	NP_001139540.1;NP_001739.3	1479	114230	.	.	175.742	130.144	128.868	140.532	156.903	155.202	361.622	248.489	259.444	308.217	306.352	295.75	-1.15008	22197.9	0.11249	-1.79333	0.0729208	0.68829	14.5355	14.3338	14.4657	14.5112	14.5122	14.4349	14.352	14.3289	23191	26197	21081	20244	22803	20245
825	NM_000070,NM_024344,NM_173087,NM_173088,NM_173089,NM_173090	CAPN3	calpain 3	protein_coding	NP_000061.1;NP_077320.1;NP_775110.1;NP_775111.1;NP_775112.1;NP_775113.1	1480	114240	.	.	0.844177	0.819804	0.882327	0.868028	0.438773	0.676742	1.73706	1.56529	1.77635	1.90377	0.856698	1.28959	1.32843	79.6942	0.315781	1.2975	0.194459	0.887785	6.09826	6.50585	6.37256	6.10535	6.23297	6.33925	6.35928	6.3876	94	50	58	79	102	99
826	NM_001003962,NM_001302632,NM_001302633,NM_001749,XM_005259295,XM_005259296,XM_011527359,XM_024451732	CAPNS1	calpain small subunit 1	protein_coding	NP_001003962.1;NP_001289561.1;NP_001289562.1;NP_001740.1;XP_005259352.1;XP_005259353.1;XP_011525661.1;XP_024307500.1	1481	114170	.	.	85.6115	93.492	82.8574	62.9324	81.7737	89.6785	176.162	178.508	166.813	138.024	159.662	170.89	1.09687	4285.9	0.153886	0.866808	0.386047	0.974587	11.9972	12.1305	11.8561	12.0689	12.1208	12.098	12.1671	12.0363	3402	4686	3997	4079	5461	4289
828	NM_004058,NM_080590	CAPS	calcyphosine	protein_coding	NP_004049.3;NP_542157.3	1487	114212	.	.	1.69942	1.22759	0.781616	0.903837	1.12717	1.40304	3.49689	2.34388	1.57359	1.98231	2.2008	2.6736	1.06113	66.6502	0.359845	0.237897	0.811961	0.985899	6.01456	6.10122	5.95846	6.02565	6.10493	6.19242	6.05185	5.8955	53	69	68	87	77	44
829	NM_006135,XM_011542225,XM_017002424	CAPZA1	capping actin protein of muscle Z-line subunit alpha 1	protein_coding	NP_006126.1;XP_011540527.1;XP_016857913.1	1488	601580	.	.	88.9068	97.6528	84.9418	72.361	98.7167	99.0683	182.943	186.452	171.009	158.703	192.743	188.783	-1.01241	7709	0.153549	-0.115876	0.907751	0.992146	12.9212	12.9034	12.7463	12.9998	12.9808	12.901	12.9768	12.83	6452	9262	7288	6974	9407	7255
830	NM_006136	CAPZA2	capping actin protein of muscle Z-line subunit alpha 2	protein_coding	NP_006127.1	1490	601571	.	.	64.5562	64.6424	50.5218	40.5281	57.6167	58.2117	132.837	123.424	101.713	88.8868	112.496	110.927	1.13101	10256.6	0.17716	1.00253	0.316089	0.950656	13.2327	13.4103	13.0691	13.3543	13.3417	13.4493	13.4451	13.2019	7760	11587	9183	10849	13367	9251
831	NM_001042440,NM_001042441,NM_001042442,NM_001042443,NM_001042444,NM_001042445,NM_001042446,NM_001190442,NM_001284212,NM_001284213,NM_001330626,NM_001330627,NM_001330628,NM_001330629,NM_001330630,NM_001330631,NM_001330632,NM_001330633,NM_001330634,NM_001375317,NM_001750,NM_173060,NR_104285	CAST	calpastatin	protein_coding	NP_001035905.1;NP_001035906.1;NP_001035907.1;NP_001035908.1;NP_001035909.1;NP_001035910.1;NP_001035911.1;NP_001177371.1;NP_001271141.1;NP_001271142.1;NP_001317555.1;NP_001317556.1;NP_001317557.1;NP_001317558.1;NP_001317559.1;NP_001317560.1;NP_001317561.1;NP_001317562.1;NP_001317563.1;NP_001362246.1;NP_001741.4;NP_775083.1	1515	114090	.	.	126.116	127.406	124.074	137.34	131.857	140.453	259.507	243.261	249.792	301.215	257.449	267.644	-1.10747	20921.3	0.105175	-1.40019	0.161455	0.865021	14.4244	14.2772	14.4192	14.3662	14.4021	14.3197	14.3225	14.2746	22814	23074	19313	18431	22887	19757
832	NM_001206540,NM_001206541,NM_001282162,NM_001313932,NM_004930,XM_006710938,XM_011542228,XM_011542229,XM_011542230,XM_017002428,XM_017002429,XM_017002430,XM_024450096,XM_024450097	CAPZB	capping actin protein of muscle Z-line subunit beta	protein_coding	NP_001193469.1;NP_001193470.1;NP_001269091.1;NP_001300861.1;NP_004921.1;XP_006711001.1;XP_011540530.1;XP_011540531.1;XP_011540532.1;XP_016857917.1;XP_016857918.1;XP_016857919.1;XP_024305864.1;XP_024305865.1	1491	601572	.	.	23.561	25.0962	23.3074	25.2365	23.0393	19.8324	48.4812	47.9173	46.9236	55.3489	44.984	37.7922	1.02857	1407.11	0.15103	0.269104	0.78785	0.985899	10.4379	10.4789	10.5543	10.4543	10.3112	10.4574	10.5136	10.4326	1597	1523	1028	1287	1703	1410
833	NM_001014437,NM_001194997,NM_001378136,NM_001378137,NM_001378138,NM_001378139,NM_001378140,NM_001751,NM_139273,NR_036542,NR_165428,NR_165429,NR_165430,XM_024448701,XM_024448702,XM_024448703,XM_024448704,XM_024448705,XR_001747998,XR_002957203,XR_002957204,XR_930913,XR_930914	CARS1	cysteinyl-tRNA synthetase 1	protein_coding	NP_001014437.1;NP_001181926.1;NP_001365065.1;NP_001365066.1;NP_001365067.1;NP_001365068.1;NP_001365069.1;NP_001742.1;NP_644802.1;XP_024304469.1;XP_024304470.1;XP_024304471.1;XP_024304472.1;XP_024304473.1	1493	123859	.	.	22.4737	26.912	25.4306	22.7411	26.3655	27.3828	46.244	51.3841	51.1982	49.8761	51.4784	52.1801	-1.01949	2515.5	0.127143	-0.21898	0.826665	0.986338	11.3106	11.2826	11.2485	11.3598	11.3011	11.2187	11.3424	11.2978	2406	2940	2208	2099	3003	2600
835	NM_001224,NM_032982,NM_032983	CASP2	caspase 2	protein_coding	NP_001215.1;NP_116764.2;NP_116765.2	1503	600639	.	.	2.80471	2.89089	4.14311	6.06082	3.16281	3.45695	5.77124	5.51969	8.34111	13.2927	6.17536	6.5875	-1.32612	557.204	0.26597	-1.53103	0.125761	0.823661	9.31131	8.90418	9.5168	8.97758	9.0267	8.88415	8.9016	9.15102	937	514	441	380	483	613
836	NM_001354777,NM_001354779,NM_001354780,NM_001354781,NM_001354782,NM_001354783,NM_001354784,NM_004346,NM_032991	CASP3	caspase 3	protein_coding	NP_001341706.1;NP_001341708.1;NP_001341709.1;NP_001341710.1;NP_001341711.1;NP_001341712.1;NP_001341713.1;NP_004337.2;NP_116786.1	1504	600636	.	.	20.4166	20.0538	18.2896	15.4245	16.7606	19.3748	42.0111	38.2895	36.8215	33.8292	32.7249	36.9202	1.12001	1724.68	0.136744	1.1957	0.231813	0.916585	10.6682	10.8314	10.6329	10.6821	10.783	10.8459	10.8178	10.7229	1515	1726	1564	1763	2112	1722
837	NM_001225,NM_033306,XM_011543019,XM_017018397	CASP4	caspase 4	protein_coding	NP_001216.1;NP_150649.1;XP_011541321.1;XP_016873886.1	1505	602664	.	.	44.552	47.5844	43.9843	29.6489	45.7056	42.3718	91.6744	90.8548	88.5514	65.0264	89.2397	80.7429	1.13204	1991.24	0.173009	1.03417	0.301056	0.946721	10.8672	11.0461	10.6877	11.0333	10.9502	11.0061	11.0517	10.9587	1457	2368	1728	1932	2521	2063
839	NM_001226,NM_032992,NR_133012	CASP6	caspase 6	protein_coding	NP_001217.2;NP_116787.1	1507	601532	.	.	14.9124	16.9652	14.3952	11.561	15.3971	16.9524	30.6851	32.3924	28.9811	25.3557	30.0627	32.3041	1.03849	885.046	0.173821	0.313499	0.753902	0.985899	9.76247	9.81624	9.6018	9.81723	9.87398	9.78542	9.88549	9.72618	708	998	860	808	1130	847
840	NM_001227,NM_001267056,NM_001267057,NM_001267058,NM_001320911,NM_033338,NM_033339,NM_033340,XM_006718017,XM_011540260,XM_017016763,XM_017016764	CASP7	caspase 7	protein_coding	NP_001218.1;NP_001253985.1;NP_001253986.1;NP_001253987.1;NP_001307840.1;NP_203124.1;NP_203125.1;NP_203126.1;XP_006718080.1;XP_011538562.1;XP_016872252.1;XP_016872253.1	1508	601761	.	.	15.9991	14.928	14.2863	12.487	13.1523	14.5215	32.9212	28.5027	28.7619	27.3866	25.6797	27.672	1.10479	1233.45	0.132215	1.08744	0.27684	0.934697	10.1948	10.3386	10.1855	10.2159	10.2717	10.3725	10.3016	10.2447	1129	1258	1082	1278	1454	1238
841	NM_001080124,NM_001080125,NM_001228,NM_001372051,NM_033355,NM_033356,NM_033358,NR_111983,XM_005246885,XM_005246887,XM_005246888,XM_005246889,XM_005246890,XM_005246891,XM_005246892,XM_005246893,XM_005246894,XM_005246895,XM_006712789,XM_006712790,XM_006712793,XM_011511969,XR_001738971,XR_923035	CASP8	caspase 8	protein_coding	NP_001073593.1;NP_001073594.1;NP_001219.2;NP_001358980.1;NP_203519.1;NP_203520.1;NP_203522.1;XP_005246942.1;XP_005246944.1;XP_005246945.1;XP_005246946.1;XP_005246947.1;XP_005246948.1;XP_005246949.1;XP_005246950.1;XP_005246951.1;XP_005246952.1;XP_006712852.1;XP_006712853.1;XP_006712856.1;XP_011510271.1	1509	601763	.	.	20.3622	20.3424	21.4117	18.1535	24.8519	24.587	41.8991	38.8405	43.1072	39.8146	48.5231	46.8526	-1.10249	1989.58	0.143568	-0.980505	0.326837	0.95484	11.027	10.8861	10.8523	11.0676	11.0564	10.9194	10.9173	10.9043	1778	2458	1951	1741	2150	1930
842	NM_001229,NM_001278054,NM_032996,NR_102732,NR_102733,XM_005246014,XM_011542273	CASP9	caspase 9	protein_coding	NP_001220.2;NP_001264983.1;NP_127463.2;XP_005246071.1;XP_011540575.1	1511	602234	.	.	4.53519	3.0047	2.64434	3.45598	3.23029	3.08452	9.33203	5.737	5.32372	7.5797	6.30711	5.87781	1.01562	330.344	0.234088	0.0955248	0.923898	0.992644	8.35535	8.38019	8.41618	8.34797	8.29074	8.58856	8.27691	8.18178	362	353	261	413	332	262
843	NM_001206524,NM_001206542,NM_001230,NM_001306083,NM_032974,NM_032976,NM_032977,XM_005246907,XM_006712796,XM_011511990,XR_923043,XR_923044	CASP10	caspase 10	protein_coding	NP_001193453.1;NP_001193471.1;NP_001221.2;NP_001293012.1;NP_116756.2;NP_116758.1;NP_116759.2;XP_005246964.1;XP_006712859.1;XP_011510292.1	1500	601762	.	.	7.59265	6.79403	9.21592	8.23982	8.1485	7.87307	15.6233	12.9721	18.554	18.0717	15.9099	15.0028	-1.01603	1479.32	0.150272	-0.15266	0.878667	0.990449	10.542	10.5193	10.5766	10.5207	10.5075	10.5064	10.4009	10.6446	1583	1590	1258	1316	1433	1749
847	NM_001752	CAT	catalase	protein_coding	NP_001743.1	1516	115500	.	.	33.04	34.0686	31.1801	26.3186	35.7826	32.5026	67.9861	65.0486	62.7734	57.7222	69.8652	61.9363	1.01991	2662.19	0.147285	0.193096	0.846884	0.987174	11.3641	11.3926	11.2351	11.4795	11.3748	11.4035	11.425	11.3236	2278	3253	2318	2510	3185	2581
857	NM_001172895,NM_001172896,NM_001172897,NM_001753	CAV1	caveolin 1	protein_coding	NP_001166366.1;NP_001166367.1;NP_001166368.1;NP_001744.2	1527	601047	.	.	61.4953	78.4848	63.454	63.5144	47.6442	59.9984	126.538	149.854	127.749	139.301	93.0249	114.332	1.15161	5915.82	0.156184	1.30393	0.192256	0.887118	12.425	12.6285	12.5555	12.3325	12.4892	12.5161	12.713	12.5164	6182	5117	4945	5342	8260	6031
858	NM_001206747,NM_001206748,NM_001233,NM_198212	CAV2	caveolin 2	protein_coding	NP_001193676.1;NP_001193677.1;NP_001224.1;NP_937855.1	1528	601048	.	.	83.4738	84.2338	64.4746	62.3859	74.4246	76.7519	171.763	160.831	129.803	136.826	145.313	146.257	1.06915	7925.86	0.157502	0.612483	0.540218	0.979912	12.9033	12.9998	12.8255	12.9604	12.9663	13.056	13.0587	12.7991	6950	8712	7050	8169	10142	6874
860	NM_001015051,NM_001024630,NM_001278478,NM_001369405,NR_103532,NR_103533	RUNX2	RUNX family transcription factor 2	protein_coding	NP_001015051.3;NP_001019801.3;NP_001265407.1;NP_001356334.1	10472	600211	.	.	1.1255	0.872648	1.47401	2.01124	1.48989	1.09013	2.31593	1.66618	2.96755	4.41106	2.90899	2.07733	-1.36031	273.799	0.27262	-1.62843	0.103435	0.768809	8.30106	7.85917	8.38821	8.15337	7.93245	7.96241	7.80127	8.11582	426	332	191	210	200	299
861	NM_001001890,NM_001122607,NM_001754,XM_005261068,XM_005261069,XM_011529766,XM_011529767,XM_011529768,XM_011529770,XM_017028487,XR_937576	RUNX1	RUNX family transcription factor 1	protein_coding	NP_001001890.1;NP_001116079.1;NP_001745.2;XP_005261125.1;XP_005261126.1;XP_011528068.1;XP_011528069.1;XP_011528070.1;XP_011528072.1;XP_016883976.1	10471	151385	.	.	6.13725	5.27095	7.15395	10.9752	6.51236	5.75686	12.6286	10.064	14.4027	24.0709	12.7153	10.9702	-1.24568	1489.83	0.233974	-1.35456	0.175556	0.875472	10.6906	10.374	10.9229	10.454	10.3801	10.4343	10.3098	10.5331	2369	1483	1089	1219	1295	1549
865	NM_001368707,NM_001368708,NM_001368709,NM_001368710,NM_001755,NM_022845	CBFB	core-binding factor subunit beta	protein_coding	NP_001355636.1;NP_001355637.1;NP_001355638.1;NP_001355639.1;NP_001746.1;NP_074036.1	1539	121360	.	.	18.758	17.8644	17.2099	16.0723	18.0296	22.0862	38.5981	34.1093	34.6479	35.25	35.2027	42.087	-1.05777	2063.41	0.147574	-0.549083	0.582949	0.981493	11.0509	10.9696	10.9227	11.0028	11.1577	11.0335	10.9865	10.9305	1884	2224	2139	1941	2274	1940
867	NM_005188	CBL	Cbl proto-oncogene	protein_coding	NP_005179.2	1541	165360	.	.	5.91709	4.51869	6.80762	10.2937	6.00235	5.57538	12.1756	8.62771	13.7054	22.5763	11.7195	10.6243	-1.30332	2642.06	0.245555	-1.55643	0.119606	0.812823	11.5458	11.1639	11.7854	11.2848	11.2023	11.2666	11.0378	11.3563	4343	2660	1939	2192	2059	2747
868	NM_001321786,NM_001321788,NM_001321789,NM_001321790,NM_001321791,NM_001321793,NM_001321794,NM_001321795,NM_001321796,NM_001321797,NM_001321798,NM_001321799,NM_001321806,NM_001321807,NM_001321808,NM_001321811,NM_001321813,NM_001321816,NM_001321820,NM_001321822,NM_170662,NR_135806,NR_135807,NR_135808,NR_135809,NR_135810,NR_135811,NR_135812,XM_011513257,XM_011513259,XM_017007395,XM_017007396,XM_0170…	CBLB	Cbl proto-oncogene B	protein_coding	NP_001308715.1;NP_001308717.1;NP_001308718.1;NP_001308719.1;NP_001308720.1;NP_001308722.1;NP_001308723.1;NP_001308724.1;NP_001308725.1;NP_001308726.1;NP_001308727.1;NP_001308728.1;NP_001308735.1;NP_001308736.1;NP_001308737.1;NP_001308740.1;NP_001308742.1;NP_001308745.1;NP_001308749.1;NP_001308751.1;NP_733762.2;XP_011511559.1;XP_011511561.2;XP_016862884.1;XP_016862885.1;XP_016862886.1;XP_016862887…	1542	604491	.	.	2.33675	1.45085	2.49898	2.28936	2.36022	2.04982	4.80831	2.77016	5.03107	5.02105	4.6083	3.9061	-1.1584	512.919	0.193003	-1.09912	0.271716	0.934212	9.10385	8.89368	9.11334	9.04514	8.98903	9.06427	8.74772	8.98078	603	593	443	512	412	518
871	NM_001207014,NM_001235,XM_011545327,XM_024448756	SERPINH1	serpin family H member 1	protein_coding	NP_001193943.1;NP_001226.2;XP_011543629.1;XP_024304524.1	1546	600943	.	.	112.951	84.0812	90.0825	72.6704	79.5478	74.1789	232.418	160.54	181.359	159.382	155.316	141.354	1.2481	6397.74	0.151398	2.11191	0.0346943	0.513884	12.4745	12.7945	12.5237	12.5821	12.5014	12.8923	12.6226	12.6557	5670	6513	4767	7765	7111	6732
873	NM_001286789,NM_001757	CBR1	carbonyl reductase 1	protein_coding	NP_001273718.1;NP_001748.1	1548	114830	.	.	50.1125	56.8618	49.3169	37.28	45.9349	47.2519	103.116	108.569	99.2872	81.7631	89.6874	90.0422	1.20541	2116.13	0.136984	1.96757	0.0491178	0.60128	10.9063	11.1756	10.8552	11.0081	11.0129	11.0766	11.1806	11.1012	1707	2202	1780	2009	2803	2333
874	NM_001236,XM_011529772	CBR3	carbonyl reductase 3	protein_coding	NP_001227.1;XP_011528074.1	1549	603608	.	.	1.74003	2.65799	1.70174	1.30794	2.44834	2.81845	3.58045	5.075	3.42604	2.86858	4.78036	5.37078	-1.07987	77.1085	0.349583	-0.317119	0.751154	0.985899	6.32569	6.20961	6.09263	6.32396	6.37314	6.18536	6.35466	6.16388	50	98	88	59	109	63
875	NM_000071,NM_001178008,NM_001178009,NM_001320298,NM_001321072,XM_011529774,XM_011529777,XM_011529783,XM_017028491,XM_024452136,XM_024452137,XM_024452138,XM_024452139,XM_024452140,XR_001754915,XR_001754916,XR_001754917,XR_002958634	CBS	cystathionine beta-synthase	protein_coding	NP_000062.1;NP_001171479.1;NP_001171480.1;NP_001307227.1;NP_001308001.1;XP_011528076.1;XP_011528079.1;XP_011528085.1;XP_016883980.1;XP_024307904.1;XP_024307905.1;XP_024307906.1;XP_024307907.1;XP_024307908.1	1550	613381	.	.	0.265605	0.207862	0.149452	0.191556	0.183993	0.229595	0.546534	0.39688	0.300884	0.420123	0.359245	0.437512	1.06111	25.2111	0.463372	0.184673	0.853485	0.988566	4.61203	4.69865	4.63714	4.6239	4.66605	4.7134	4.65914	4.58584	24	24	24	31	30	18
883	NM_001122671,NM_001122672,NM_001287390,NM_001352988,NM_001352989,NM_001352990,NM_001352991,NM_001352992,NM_001352993,NM_001352994,NM_001352995,NM_001352996,NM_001352997,NM_001352998,NM_001352999,NM_004059,NR_109829,NR_148224,NR_148225,XM_011519168,XM_011519169,XM_011519170,XM_017015262,XM_017015265,XM_017015267,XM_024447709	KYAT1	kynurenine aminotransferase 1	protein_coding	NP_001116143.1;NP_001116144.1;NP_001274319.1;NP_001339917.1;NP_001339918.1;NP_001339919.1;NP_001339920.1;NP_001339921.1;NP_001339922.1;NP_001339923.1;NP_001339924.1;NP_001339925.1;NP_001339926.1;NP_001339927.1;NP_001339928.1;NP_004050.3;XP_011517470.1;XP_011517471.1;XP_011517472.1;XP_016870751.1;XP_016870754.1;XP_016870756.1;XP_024303477.1	1564	600547	.	.	7.45008	8.57072	7.71093	7.03538	6.85625	5.99637	15.33	16.3644	15.524	15.4301	13.3868	11.4266	1.18709	542.212	0.157986	1.56615	0.117313	0.808785	8.95336	9.20141	9.07375	9.04322	8.91226	9.10022	9.19947	9.12746	544	561	377	509	715	595
889	NM_001013406,NM_001350669,NM_001350670,NM_001350671,NM_001350672,NM_001350673,NM_001350674,NM_001350675,NM_001350676,NM_001350677,NM_001350678,NM_001350679,NM_001350680,NM_001350681,NM_001350682,NM_001350683,NM_001350684,NM_001350685,NM_001350686,NM_001350687,NM_001350688,NM_001350689,NM_001350690,NM_001350691,NM_001350692,NM_001350693,NM_001350694,NM_001350695,NM_001350696,NM_001350697,NM_004912…	KRIT1	KRIT1 ankyrin repeat containing	protein_coding	NP_001013424.1;NP_001337598.1;NP_001337599.1;NP_001337600.1;NP_001337601.1;NP_001337602.1;NP_001337603.1;NP_001337604.1;NP_001337605.1;NP_001337606.1;NP_001337607.1;NP_001337608.1;NP_001337609.1;NP_001337610.1;NP_001337611.1;NP_001337612.1;NP_001337613.1;NP_001337614.1;NP_001337615.1;NP_001337616.1;NP_001337617.1;NP_001337618.1;NP_001337619.1;NP_001337620.1;NP_001337621.1;NP_001337622.1;NP_001337…	1573	604214	.	.	18.768	18.7645	18.0444	15.1913	17.9414	19.79	38.6187	35.8279	36.3278	33.3178	35.0303	37.7115	1.03333	3027.29	0.127432	0.371143	0.710531	0.985899	11.54	11.5872	11.4649	11.5602	11.6154	11.6101	11.5924	11.5263	2729	3275	2806	2921	3543	2992
890	NM_001237	CCNA2	cyclin A2	protein_coding	NP_001228.2	1578	123835	.	.	19.3526	25.2724	21.7013	14.0392	19.6616	19.7612	39.8217	48.2537	43.6901	30.7909	38.389	37.6566	1.21869	1980.28	0.172974	1.64954	0.0990363	0.759217	10.802	11.087	10.6832	10.9433	10.9271	10.9237	11.1499	10.9913	1458	2144	1691	1764	2834	2155
891	NM_001354844,NM_001354845,NM_031966	CCNB1	cyclin B1	protein_coding	NP_001341773.1;NP_001341774.1;NP_114172.1	1579	123836	.	.	45.4553	67.7936	59.2178	36.4691	53.4038	60.2505	93.5329	129.441	119.22	79.9844	104.27	114.812	1.12923	3935.61	0.203758	0.860536	0.389493	0.974978	11.8522	12.0273	11.6362	11.9402	12.0245	11.7955	12.14	11.993	2796	4301	3806	3060	5615	4341
892	NM_001013399,NM_001363537,NM_005190,XM_011536232,XM_017011436,XR_001743714	CCNC	cyclin C	protein_coding	NP_001013417.1;NP_001350466.1;NP_005181.2;XP_011534534.1;XP_016866925.1	1581	123838	.	.	23.0823	26.9269	19.714	16.8298	25.4211	24.8248	47.4963	51.4127	39.6892	36.9114	49.6345	47.3056	1.01955	1801.82	0.184506	0.151393	0.879666	0.990449	10.8013	10.8291	10.6035	10.9144	10.8623	10.8116	10.9434	10.6842	1419	2208	1671	1649	2379	1598
896	NM_001136017,NM_001136125,NM_001136126,NM_001287427,NM_001287434,NM_001760,XM_011514971,XM_011514972	CCND3	cyclin D3	protein_coding	NP_001129489.1;NP_001129597.1;NP_001129598.1;NP_001274356.1;NP_001274363.1;NP_001751.1;XP_011513273.1;XP_011513274.1	1585	123834	.	.	8.79744	11.8321	12.2255	10.84	12.5141	12.3706	18.1024	22.5914	24.613	23.7745	24.4337	23.5732	-1.11256	835.556	0.161937	-0.950242	0.341989	0.955831	9.78188	9.62716	9.69047	9.79139	9.75304	9.51066	9.71961	9.73426	831	1010	775	596	964	895
898	NM_001238,NM_001322259,NM_001322261,NM_001322262,XM_011527440	CCNE1	cyclin E1	protein_coding	NP_001229.1;NP_001309188.1;NP_001309190.1;NP_001309191.1;XP_011525742.1	1589	123837	.	.	2.80305	5.45886	5.01477	4.09948	4.69543	4.83732	5.76781	10.4228	10.096	8.99104	9.16778	9.2179	-1.05378	311.583	0.247916	-0.304831	0.760494	0.985899	8.32205	8.24384	8.23776	8.30582	8.33071	7.96831	8.41325	8.33182	299	354	295	176	428	349
899	NM_001323538,NM_001761	CCNF	cyclin F	protein_coding	NP_001310467.1;NP_001752.2	1591	600227	.	.	7.86302	8.94962	10.682	7.64912	8.63584	9.58288	16.1797	17.0879	21.5056	16.7761	16.8614	18.261	1.04104	1357.49	0.153976	0.376816	0.70631	0.985899	10.3777	10.4352	10.3094	10.3907	10.4577	10.3078	10.4102	10.5328	1223	1449	1262	1103	1546	1629
900	NM_001364015,NM_001364018,NM_001364019,NM_001364020,NM_001364021,NM_001364022,NM_001364023,NM_004060,NM_199246,NR_157051,NR_157052,NR_157053,NR_157054,NR_157055,NR_157056	CCNG1	cyclin G1	protein_coding	NP_001350944.1;NP_001350947.1;NP_001350948.1;NP_001350949.1;NP_001350950.1;NP_001350951.1;NP_001350952.1;NP_004051.1;NP_954854.1	1592	601578	.	.	48.1591	54.8569	43.7878	35.3628	47.2509	48.596	99.0967	104.741	88.1557	77.5582	92.2569	92.6036	1.10221	3989.18	0.162967	0.86154	0.388941	0.974978	11.89	12.0303	11.7556	11.988	11.9847	11.9898	12.1115	11.885	3180	4480	3588	3780	5369	3780
901	NM_004354,XM_011532398,XM_011532399	CCNG2	cyclin G2	protein_coding	NP_004345.1;XP_011530700.1;XP_011530701.1	1593	603203	.	.	6.42382	6.05031	5.89091	7.01251	6.8818	5.90055	13.2182	11.5521	11.8599	15.3799	13.4367	11.244	-1.05114	1178.76	0.140406	-0.512497	0.608303	0.982904	10.2382	10.167	10.2219	10.3036	10.1336	10.2169	10.1985	10.126	1221	1445	946	1097	1328	1108
902	NM_001199189,NM_001239,NM_001363539,NM_001364075,NM_001364076,NR_157068,NR_157069,NR_157070,NR_157071,XM_005248627,XM_005248629,XR_001742327	CCNH	cyclin H	protein_coding	NP_001186118.1;NP_001230.1;NP_001350468.1;NP_001351004.1;NP_001351005.1;XP_005248684.1;XP_005248686.1	1594	601953	.	.	35.5149	32.8164	23.495	20.0114	22.8915	23.4499	73.0787	62.6577	47.3014	43.8892	44.6954	44.6857	-1.00387	2417.5	0.115966	-0.048112	0.961627	0.995289	11.2419	11.2367	11.2425	11.2528	11.2264	11.2912	11.2025	11.2164	2454	2666	2078	2347	2620	2428
904	NM_001240,NM_001277842,XM_017020197	CCNT1	cyclin T1	protein_coding	NP_001231.2;NP_001264771.1;XP_016875686.1	1599	143055	.	.	13.5617	11.1115	11.2175	13.2512	16.2342	14.8221	27.9058	21.2157	22.5837	29.0626	31.6972	28.2447	-1.25637	3255.68	0.147947	-2.2255	0.0260475	0.456241	11.8238	11.4949	11.6822	11.8445	11.7393	11.6821	11.5013	11.4858	3363	4339	3098	3039	3044	2724
905	NM_001241,NM_001320748,NM_001320749,NM_058241,NR_037649,NR_135468,XM_017005227,XM_017005228,XM_017005229,XM_017005230,XM_017005231,XM_017005232,XM_017005233,XM_024453211,XM_024453212,XM_024453213,XM_024453214,XR_001739026,XR_001739027	CCNT2	cyclin T2	protein_coding	NP_001232.1;NP_001307677.1;NP_001307678.1;NP_490595.1;XP_016860716.1;XP_016860717.1;XP_016860718.1;XP_016860719.1;XP_016860720.1;XP_016860721.1;XP_016860722.1;XP_024308979.1;XP_024308980.1;XP_024308981.1;XP_024308982.1	1600	603862	.	.	23.3409	22.8965	22.501	20.6624	21.8421	21.3717	48.0284	43.7172	45.3002	45.3171	42.6465	40.7256	1.0625	4780.33	0.110551	0.791178	0.42884	0.9774	12.1784	12.266	12.2085	12.199	12.1793	12.2939	12.2407	12.2093	4756	5050	3968	4739	5521	4856
908	NM_001009186,NM_001762	CCT6A	chaperonin containing TCP1 subunit 6A	protein_coding	NP_001009186.1;NP_001753.1	1620	104613	.	.	126.194	148.509	128.983	95.8409	130.635	147.39	259.668	283.554	259.676	210.199	255.063	280.863	1.06181	12079.6	0.167897	0.51532	0.60633	0.982046	13.5164	13.6029	13.3256	13.5746	13.6601	13.5382	13.6766	13.5258	9350	13384	11841	10812	15637	12032
928	NM_001330312,NM_001769,XM_005253814	CD9	CD9 molecule	protein_coding	NP_001317241.1;NP_001760.1;XP_005253871.1	1709	143030	.	.	345.58	304.314	298.973	242.045	262.635	285.146	711.098	581.039	601.907	530.856	512.793	543.369	1.17961	12838.2	0.126607	1.88226	0.0598003	0.641804	13.5241	13.7624	13.5181	13.5697	13.6202	13.8069	13.6876	13.6465	11215	12778	10882	14049	15227	13253
929	NM_000591,NM_001040021,NM_001174104,NM_001174105	CD14	CD14 molecule	protein_coding	NP_000582.1;NP_001035110.1;NP_001167575.1;NP_001167576.1	1628	158120	.	.	3.00792	1.04313	0.728877	0.67824	0.778987	1.43879	6.18936	1.99169	1.46741	1.48752	1.52096	2.74173	1.51261	69.1996	0.472595	1.26332	0.206476	0.895997	5.78292	6.38093	5.88428	5.91331	6.08783	6.43548	5.9923	5.86451	43	51	66	138	67	41
933	NM_001185099,NM_001185100,NM_001185101,NM_001278417,NM_001771	CD22	CD22 molecule	protein_coding	NP_001172028.1;NP_001172029.1;NP_001172030.1;NP_001265346.1;NP_001762.2	1643	107266	.	.	0.073235	0.124007	0.028794	0.211223	0.15067	0.112862	0.150695	0.236771	0.057969	0.463257	0.294183	0.215068	-2.12039	14.4256	0.666463	-1.62699	0.103738	0.769896	4.29499	3.20494	3.93135	3.8656	3.82556	3.78204	3.83658	3.73537	27	20	12	8	17	4
948	NM_000072,NM_001001547,NM_001001548,NM_001127443,NM_001127444,NM_001289908,NM_001289909,NM_001289911,NM_001371074,NM_001371075,NM_001371077,NM_001371078,NM_001371079,NM_001371080,NM_001371081,NR_110501,XM_005250715,XM_024447002,XM_024447003	CD36	CD36 molecule	protein_coding	NP_000063.2;NP_001001547.1;NP_001001548.1;NP_001120915.1;NP_001120916.1;NP_001276837.1;NP_001276838.1;NP_001276840.1;NP_001358003.1;NP_001358004.1;NP_001358006.1;NP_001358007.1;NP_001358008.1;NP_001358009.1;NP_001358010.1;XP_005250772.1;XP_024302770.1;XP_024302771.1	1663	173510	.	.	0.099599	0.133431	0.099703	0.178293	0.159895	0.207001	0.204945	0.254767	0.200728	0.391035	0.312194	0.394457	-1.74958	24.6681	0.454807	-1.77439	0.0759988	0.699518	4.97373	4.16298	4.67752	4.60344	4.69745	4.56078	4.55107	4.55004	34	26	32	17	20	18
949	NM_001082959,NM_001367981,NM_001367982,NM_001367983,NM_001367984,NM_001367985,NM_001367986,NM_001367987,NM_001367988,NM_001367989,NM_005505,NR_160416,NR_160417,NR_160418,NR_160419,NR_160420,NR_160421,NR_160422,NR_160423,NR_160424	SCARB1	scavenger receptor class B member 1	protein_coding	NP_001076428.1;NP_001354910.1;NP_001354911.1;NP_001354912.1;NP_001354913.1;NP_001354914.1;NP_001354915.1;NP_001354916.1;NP_001354917.1;NP_001354918.1;NP_005496.4	1664	601040	.	.	24.8269	21.8809	27.3055	34.0353	26.2144	22.5962	51.0861	41.7781	54.9728	74.6466	51.1833	43.0588	-1.15375	3163.05	0.1828	-1.12872	0.259017	0.925572	11.7265	11.5204	11.8813	11.6359	11.4867	11.5695	11.4621	11.6327	4291	3493	2358	2723	2970	3307
950	NM_001204255,NM_005506	SCARB2	scavenger receptor class B member 2	protein_coding	NP_001191184.1;NP_005497.1	1665	602257	.	.	39.5961	35.0038	37.7831	40.8454	40.7428	40.4003	81.4765	66.8342	76.0669	89.5827	79.5499	76.986	-1.1083	6634.3	0.1148	-1.29222	0.196282	0.887889	12.7679	12.6197	12.7626	12.741	12.712	12.7092	12.5967	12.637	7244	7589	5903	6163	6704	6404
954	NM_001246,NM_203468,XM_011519212	ENTPD2	ectonucleoside triphosphate diphosphohydrolase 2	protein_coding	NP_001237.1;NP_982293.1;XP_011517514.1	3364	602012	.	.	0.987574	1.33503	1.2933	1.24834	0.899186	1.09955	2.03212	2.54902	2.60374	2.73788	1.75565	2.09528	1.075	86.8528	0.275059	0.379349	0.704429	0.985899	6.38929	6.48996	6.49632	6.34688	6.41513	6.37837	6.49323	6.48239	100	76	72	69	111	99
955	NM_001114089,NM_001247,NM_001317941,NM_001322378,NM_001322379,NM_001322380,NM_001322381,NM_001322382,NM_001322383,NM_001322384,NM_001322385,NM_001322386,NM_001322387,NM_001322388,NM_001322389,NM_001322390,NM_001322391,NM_001322392,NM_001322393,NM_001322394,NM_001322395,NM_001322396,NM_001322397,NM_001322398,XM_006723665,XM_011529396,XM_011529397,XM_017028129,XM_017028130,XM_017028131,XM_017028132…	ENTPD6	ectonucleoside triphosphate diphosphohydrolase 6	protein_coding	NP_001107561.1;NP_001238.3;NP_001304870.1;NP_001309307.1;NP_001309308.1;NP_001309309.1;NP_001309310.1;NP_001309311.1;NP_001309312.1;NP_001309313.1;NP_001309314.1;NP_001309315.1;NP_001309316.1;NP_001309317.1;NP_001309318.1;NP_001309319.1;NP_001309320.1;NP_001309321.1;NP_001309322.1;NP_001309323.1;NP_001309324.1;NP_001309325.1;NP_001309326.1;NP_001309327.1;XP_006723728.1;XP_011527698.1;XP_011527699…	3368	603160	.	.	84.7974	78.1395	89.802	79.9207	86.4478	79.6582	174.487	149.195	180.794	175.283	168.789	151.795	1.0295	8202.56	0.113744	0.368793	0.712282	0.985899	12.9807	13.0227	12.978	13.0365	12.9492	13.0116	12.9725	13.0566	8074	9264	6741	7582	8977	9005
957	NM_001249,NM_001321984,NM_001321985,NM_001321986,NM_001321987,NM_001321988,NM_001330189,NM_001382256,NM_001382257,NM_001382258,NM_001382259,NM_001382260,NM_001382262,NM_001382263,XM_017021814,XM_017021816,XM_017021817,XM_024449758,XR_001750611,XR_001750612	ENTPD5	ectonucleoside triphosphate diphosphohydrolase 5 (inactive)	protein_coding	NP_001240.1;NP_001308913.1;NP_001308914.1;NP_001308915.1;NP_001308916.1;NP_001308917.1;NP_001317118.1;NP_001369185.1;NP_001369186.1;NP_001369187.1;NP_001369188.1;NP_001369189.1;NP_001369191.1;NP_001369192.1;XP_016877303.1;XP_016877305.1;XP_016877306.1;XP_024305526.1	3367	603162	.	.	9.2368	12.1094	12.3029	9.43931	7.30699	7.98316	19.0065	23.1211	24.7687	20.7024	14.2668	15.2126	1.27161	1753.43	0.166438	2.08283	0.0372663	0.531202	10.5924	10.9388	10.768	10.6241	10.5874	10.6964	10.9547	10.9279	1770	1599	1228	1469	2458	2174
960	NM_000610,NM_001001389,NM_001001390,NM_001001391,NM_001001392,NM_001202555,NM_001202556,NM_001202557,XM_005253231,XM_005253232,XM_005253235,XM_005253238,XM_005253239,XM_005253240,XM_006718388,XM_006718390,XM_011520482,XM_011520483,XM_011520484,XM_011520485,XM_011520486,XM_011520487,XM_011520488,XM_011520489,XM_017018583,XM_017018584,XM_017018585	CD44	CD44 molecule (Indian blood group)	protein_coding	NP_000601.3;NP_001001389.1;NP_001001390.1;NP_001001391.1;NP_001001392.1;NP_001189484.1;NP_001189485.1;NP_001189486.1;XP_005253288.1;XP_005253289.1;XP_005253292.1;XP_005253295.1;XP_005253296.1;XP_005253297.1;XP_006718451.1;XP_006718453.1;XP_011518784.1;XP_011518785.1;XP_011518786.1;XP_011518787.1;XP_011518788.1;XP_011518789.1;XP_011518790.1;XP_011518791.1;XP_016874072.1;XP_016874073.1;XP_016874074…	1681	107269	.	.	65.6369	76.2679	87.0009	96.1342	56.2789	56.6776	135.061	145.621	175.155	210.843	109.884	108.004	1.06997	11516.9	0.220312	0.442845	0.657878	0.984498	13.4419	13.5394	13.7511	13.2641	13.2566	13.3882	13.5266	13.6055	15751	9705	7730	9459	13712	13658
961	NM_001382306,NM_001777,NM_198793,XM_005247909,XM_017007536,XR_001740374,XR_001740375,XR_002959610,XR_002959611,XR_241521,XR_241522,XR_924218,XR_924219,XR_924220	CD47	CD47 molecule	protein_coding	NP_001369235.1;NP_001768.1;NP_942088.1;XP_005247966.1;XP_016863025.1	1682	601028	.	.	29.7722	27.5247	31.3669	31.6271	30.1366	34.2935	61.2621	52.5541	63.1493	69.3649	58.8415	65.3491	-1.18179	7663.58	0.114046	-2.11292	0.0346076	0.513529	13.0193	12.7783	12.9962	12.9147	13.0038	12.8341	12.7847	12.8577	8621	8441	7504	6480	7574	7515
965	NM_001144822,NM_001779,NR_026665,XM_017002869	CD58	CD58 molecule	protein_coding	NP_001138294.1;NP_001770.1;XP_016858358.1	1688	153420	.	.	47.4247	56.1361	45.2764	34.6499	44.6114	40.0592	97.5855	107.183	91.1527	75.9946	87.1033	76.3361	1.21185	1888.57	0.141667	1.95678	0.0503732	0.603999	10.7379	11.015	10.7235	10.8696	10.786	10.9332	11.0513	10.8813	1584	2026	1474	1838	2606	1952
966	NM_000611,NM_001127223,NM_001127225,NM_001127226,NM_001127227,NM_203329,NM_203330,NM_203331	CD59	CD59 molecule (CD59 blood group)	protein_coding	NP_000602.1;NP_001120695.1;NP_001120697.1;NP_001120698.1;NP_001120699.1;NP_976074.1;NP_976075.1;NP_976076.1	1689	107271	.	.	156.977	183.282	147.849	115.013	149.423	138.378	323.01	349.948	297.657	252.247	291.747	263.69	1.18942	40800.2	0.149051	1.67903	0.093147	0.745755	15.1857	15.436	15.1197	15.3287	15.2397	15.3672	15.4978	15.2812	33035	45109	32777	39659	56775	40625
967	NM_001257389,NM_001257390,NM_001257391,NM_001257392,NM_001257400,NM_001257401,NM_001267698,NM_001780,XM_024449283	CD63	CD63 molecule	protein_coding	NP_001244318.1;NP_001244319.1;NP_001244320.1;NP_001244321.1;NP_001244329.1;NP_001244330.1;NP_001254627.1;NP_001771.1;XP_024305051.1	1692	155740	.	.	336.963	272.235	265.245	280.708	361.512	367.076	693.367	519.788	534.005	615.653	705.848	699.494	-1.17215	11569.5	0.157808	-1.45214	0.146463	0.841627	13.608	13.3789	13.4307	13.6292	13.6127	13.5611	13.3682	13.3183	10887	14615	11536	11406	11335	9750
968	NM_001040059,NM_001251	CD68	CD68 molecule	protein_coding	NP_001035148.1;NP_001242.2	1693	153634	.	.	28.4795	25.1484	27.9455	27.5547	27.1038	23.8316	58.6021	48.0169	56.2613	60.4334	52.9198	45.4131	1.01761	1640.55	0.137281	0.183407	0.854478	0.988566	10.667	10.6929	10.7335	10.7006	10.5729	10.7372	10.6296	10.6893	1769	1827	1260	1606	1750	1713
970	NM_001252,NM_001330332	CD70	CD70 molecule	protein_coding	NP_001243.1;NP_001317261.1	11937	602840	.	.	0.15859	0.695549	0.301033	0.67089	0.668848	0.849408	0.326329	1.32804	0.606056	1.4714	1.30592	1.61861	-1.68981	23.6293	0.510724	-1.48194	0.138357	0.834744	4.89707	4.12615	4.59174	4.53981	4.64113	4.46777	4.56793	4.44311	30	25	32	13	30	12
971	NM_001782,XM_006716893	CD72	CD72 molecule	protein_coding	NP_001773.1;XP_006716956.1	1696	107272	.	.	0.574714	0.476812	0.141821	0.263252	0.329694	0.744572	1.18258	0.910397	0.28552	0.577367	0.643724	1.41884	-1.15384	23.7432	0.613578	-0.336468	0.736518	0.985899	4.67132	4.45982	4.4713	4.50081	4.66543	4.5983	4.55983	4.39852	16	21	36	29	30	8
975	NM_001297649,NM_004356,XM_011520492	CD81	CD81 molecule	protein_coding	NP_001284578.1;NP_004347.1;XP_011518794.1	1701	186845	.	.	3.16493	3.17731	5.27236	6.36816	5.44483	4.23985	6.51246	6.06657	10.6146	13.9667	10.631	8.07938	-1.42318	248.182	0.260058	-1.95771	0.0502644	0.603999	8.18706	7.67893	8.18478	8.05821	7.86917	7.70425	7.70121	8.00631	358	322	195	155	192	284
976	NM_001025160,NM_001784,NM_078481,XM_011528451	ADGRE5	adhesion G protein-coupled receptor E5	protein_coding	NP_001020331.1;NP_001775.2;NP_510966.1;XP_011526753.1	1711	601211	.	.	21.7411	18.7469	26.8484	33.7322	22.9771	23.1354	44.7364	35.7942	54.0526	73.9818	44.8626	44.0864	-1.21584	2853.23	0.201014	-1.40265	0.16072	0.865021	11.6124	11.3306	11.7801	11.419	11.4056	11.367	11.2381	11.5192	4095	2922	2312	2314	2455	3118
977	NM_001039490,NM_004357,NM_139029,NM_139030,XM_024448780	CD151	CD151 molecule (Raph blood group)	protein_coding	NP_001034579.1;NP_004348.2;NP_620598.1;NP_620599.1;XP_024304548.1	1630	602243	.	.	207.655	187.287	191.293	175.277	198.527	203.896	427.291	357.594	385.12	384.42	387.623	388.54	-1.00465	10823.6	0.119298	-0.0561567	0.955217	0.995289	13.4052	13.3986	13.3418	13.4319	13.4335	13.4651	13.3679	13.3614	10224	12162	9794	10629	11787	10666
978	NM_001785	CDA	cytidine deaminase	protein_coding	NP_001776.1	1712	123920	.	.	44.4391	47.6744	42.4215	45.0559	40.6748	36.6588	91.442	91.0265	85.4052	98.8172	79.4171	69.8563	1.07562	1254.02	0.148867	0.706492	0.479882	0.979141	10.2386	10.3441	10.3595	10.2562	10.1529	10.3239	10.3777	10.2556	1377	1306	924	1193	1574	1240
983	NM_001170406,NM_001170407,NM_001320918,NM_001786,NM_033379,XM_005270303	CDK1	cyclin dependent kinase 1	protein_coding	NP_001163877.1;NP_001163878.1;NP_001307847.1;NP_001777.1;NP_203698.1;XP_005270360.1	1722	116940	.	.	52.3843	66.0513	61.1183	35.8003	59.0512	63.6153	107.791	126.114	123.047	78.5177	115.297	121.224	1.11424	3827.87	0.202252	0.771625	0.440337	0.979141	11.8223	11.9782	11.546	11.945	11.993	11.8398	12.0335	11.9393	2554	4401	3736	3283	5069	4155
984	NM_001291345,NM_001787,NM_033486,NM_033487,NM_033489,NM_033490,XM_006711065,XM_011542490,XM_011542491,XM_011542492,XM_011542493,XM_011542494,XM_011542495,XM_017002925,XM_017002926,XM_017002927,XM_017002928,XM_024451174,XM_024451184,XM_024451190,XR_002958171,XR_002958172,XR_002958173,XR_002958174	CDK11B	cyclin dependent kinase 11B	protein_coding	NP_001278274.1;NP_001778.2;NP_277021.2;NP_277022.1;NP_277024.2;NP_277025.1;XP_006711128.1;XP_011540792.1;XP_011540793.1;XP_011540794.1;XP_011540795.1;XP_011540796.1;XP_011540797.1;XP_016858414.1;XP_016858415.1;XP_016858416.1;XP_016858417.1;XP_024306942.1;XP_024306952.1;XP_024306958.1	1729	176873	.	.	5.67858	5.23841	5.82985	6.26256	5.55859	5.12682	11.6848	10.0019	11.7369	13.7351	10.8531	9.76957	1.02102	633.685	0.15702	0.191148	0.84841	0.987819	9.29188	9.3232	9.37922	9.30745	9.19826	9.3351	9.24559	9.35893	703	689	480	601	663	699
987	NM_001199282,NM_001364905,NM_001367550,NM_006726,XM_005263372,XM_005263373,XM_005263374,XM_011532434,XM_017008873,XM_017008874	LRBA	LPS responsive beige-like anchor protein	protein_coding	NP_001186211.2;NP_001351834.1;NP_001354479.1;NP_006717.2;XP_005263429.1;XP_005263430.1;XP_005263431.1;XP_011530736.1;XP_016864362.1;XP_016864363.1	1742	606453	.	.	17.0911	19.9478	19.5388	16.9326	18.0227	20.6455	35.1681	38.0872	39.3364	37.1368	35.1892	39.3417	-1.00596	6778.2	0.12726	-0.0673984	0.946265	0.994319	12.7311	12.7223	12.6678	12.7106	12.8022	12.6496	12.7816	12.7338	6412	7230	6449	5674	8169	7055
988	NM_001253	CDC5L	cell division cycle 5 like	protein_coding	NP_001244.1	1743	602868	.	.	9.72002	10.0078	10.2135	8.43644	10.7216	11.0943	20.0008	19.1083	20.5623	18.5029	20.9339	21.141	-1.02954	2262.61	0.137924	-0.30456	0.760702	0.985899	11.1647	11.1225	11.0248	11.21	11.2183	11.1193	11.139	11.1312	1990	2656	2156	2012	2549	2303
989	NM_001011553,NM_001242956,NM_001363715,NM_001375299,NM_001788,XM_006715806,XM_011515656,XM_011515661,XM_017012855,XM_017012856,XM_017012857,XM_017012858,XM_017012859,XM_017012860,XM_017012861,XM_024447010	SEPTIN7	septin 7	protein_coding	NP_001011553.2;NP_001229885.1;NP_001350644.1;NP_001362228.1;NP_001779.3;XP_006715869.1;XP_011513958.1;XP_011513963.1;XP_016868344.1;XP_016868345.1;XP_016868346.1;XP_016868347.1;XP_016868348.1;XP_016868349.1;XP_016868350.1;XP_024302778.1	1717	603151	.	.	65.5263	64.579	50.6748	43.9316	50.4969	62.4504	134.833	123.303	102.021	96.3513	98.5948	119.004	1.05714	6112.81	0.143634	0.55809	0.576783	0.980661	12.537	12.6171	12.4396	12.6162	12.5885	12.6386	12.6642	12.4875	5281	6948	5412	6000	7644	5696
990	NM_001254,XM_011525541,XM_011525542	CDC6	cell division cycle 6	protein_coding	NP_001245.1;XP_011523843.1;XP_011523844.1	1744	602627	.	.	9.03865	9.6353	8.32359	6.87008	6.95608	8.46868	18.5988	18.3971	16.7575	15.0676	13.5817	16.1377	1.12044	1248.21	0.178502	0.919116	0.358035	0.960019	10.2018	10.3649	10.1046	10.215	10.3619	10.2395	10.4757	10.2471	1016	1251	1200	1085	1776	1236
991	NM_001255	CDC20	cell division cycle 20	protein_coding	NP_001246.2	1723	603618	.	.	16.1918	20.0597	22.516	18.3929	20.0429	21.1271	33.3177	38.3007	45.3303	40.3395	39.1336	40.2593	-1.03462	1175.1	0.153547	-0.319821	0.749104	0.985899	10.2233	10.1735	10.1669	10.2201	10.2436	10.0412	10.2094	10.2817	1146	1312	1085	886	1350	1342
993	NM_001789,NM_201567,XM_006713434,XM_006713435,XR_001740392	CDC25A	cell division cycle 25A	protein_coding	NP_001780.2;NP_963861.1;XP_006713497.1;XP_006713498.1	1725	116947	.	.	2.44013	4.06163	3.47657	2.48584	3.29117	4.82586	5.02103	7.75502	6.99921	5.45197	6.42598	9.19607	-1.08437	471.774	0.25536	-0.457631	0.647217	0.984498	8.94032	8.82112	8.66307	8.85044	9.12757	8.6306	8.99362	8.85497	359	500	574	309	628	478
994	NM_001287516,NM_001287517,NM_001287518,NM_001287519,NM_001287520,NM_001287522,NM_001287524,NM_004358,NM_021872,NM_021873,NR_136335,NR_136336,XR_937181	CDC25B	cell division cycle 25B	protein_coding	NP_001274445.1;NP_001274446.1;NP_001274447.1;NP_001274448.1;NP_001274449.1;NP_001274451.1;NP_001274453.1;NP_004349.1;NP_068658.1;NP_068659.1	1726	116949	.	.	30.2853	18.7341	35.892	42.5749	25.6634	20.8732	62.3178	35.7698	72.2595	93.3759	50.1075	39.7755	-1.09126	3261.82	0.269195	-0.46804	0.639756	0.983877	11.733	11.6072	12.0038	11.58	11.3887	11.6856	11.2867	11.8025	4880	3254	2082	3095	2382	3987
995	NM_001287582,NM_001287583,NM_001318098,NM_001364026,NM_001364027,NM_001364028,NM_001790,NM_022809,XM_005272145,XM_006714739,XM_011543759,XM_011543760,XM_011543761,XM_011543762,XM_011543763,XM_011543764	CDC25C	cell division cycle 25C	protein_coding	NP_001274511.1;NP_001274512.1;NP_001305027.1;NP_001350955.1;NP_001350956.1;NP_001350957.1;NP_001781.2;NP_073720.1;XP_005272202.1;XP_006714802.1;XP_011542061.1;XP_011542062.1;XP_011542063.1;XP_011542064.1;XP_011542065.1;XP_011542066.1	1727	157680	.	.	6.61285	7.03016	5.66172	4.82764	5.74179	5.71197	13.6072	13.423	11.3985	10.588	11.2108	10.8846	1.14253	438.796	0.168359	1.14176	0.253552	0.924255	8.67831	8.87013	8.63987	8.77416	8.7535	8.83525	8.89396	8.73187	368	476	372	435	581	427
996	NM_001114091,NM_001256,NM_001293089,NM_001293091,NM_001353035,NM_001353047,NM_001353049,NM_001353050,NM_001353051,NR_148340,XM_011525546,XM_011525547,XM_011525548,XM_011525549,XM_017025481,XM_017025484,XM_017025485,XM_017025486,XM_017025488,XM_024451052,XR_934630	CDC27	cell division cycle 27	protein_coding	NP_001107563.1;NP_001247.3;NP_001280018.1;NP_001280020.1;NP_001339964.1;NP_001339976.1;NP_001339978.1;NP_001339979.1;NP_001339980.1;XP_011523848.1;XP_011523849.1;XP_011523850.1;XP_011523851.1;XP_016880970.1;XP_016880973.1;XP_016880974.1;XP_016880975.1;XP_016880977.1;XP_024306820.1	1728	116946	.	.	13.6042	14.4811	13.3402	11.6409	14.9227	14.0609	27.9932	27.6494	26.8571	25.531	29.1364	26.7942	-1.00645	2830.63	0.133967	-0.0692067	0.944825	0.994261	11.4715	11.4623	11.3656	11.5502	11.4815	11.4713	11.5013	11.4146	2544	3386	2515	2603	3336	2750
997	NM_004359,XM_005259690,XM_006722952	CDC34	cell division cycle 34, ubiqiutin conjugating enzyme	protein_coding	NP_004350.1;XP_005259747.1;XP_006723015.1	1734	116948	.	.	25.734	26.7989	26.3157	22.0374	23.0719	21.3286	52.9527	51.1682	52.9801	48.3327	45.0476	40.6433	1.15907	1237	0.122993	1.73154	0.0833561	0.72453	10.162	10.3753	10.2183	10.2432	10.161	10.323	10.3536	10.3146	1173	1298	943	1203	1544	1344
998	NM_001039802,NM_001791,NM_044472	CDC42	cell division cycle 42	protein_coding	NP_001034891.1;NP_001782.1;NP_426359.1	1736	116952	.	.	31.1076	34.9851	27.8455	20.7183	30.1648	33.859	64.0098	66.7983	56.06	45.4397	58.8964	64.521	1.10544	10595.3	0.196167	0.737229	0.460983	0.979141	13.297	13.4416	13.0442	13.3963	13.4683	13.4089	13.5212	13.2775	7373	11926	10393	10185	14288	9899
999	NM_001317184,NM_001317185,NM_001317186,NM_004360	CDH1	cadherin 1	protein_coding	NP_001304113.1;NP_001304114.1;NP_001304115.1;NP_004351.1	1748	192090	.	.	48.2845	55.3437	55.8963	59.6389	63.8467	68.8975	99.3547	105.67	112.533	130.801	124.66	131.29	-1.23009	10205.1	0.118191	-2.52779	0.0114783	0.320539	13.4587	13.1598	13.3574	13.3989	13.445	13.1481	13.2607	13.2438	10838	12189	10315	7703	10864	9715
1001	NM_001317195,NM_001317196,NM_001793,XM_011522800	CDH3	cadherin 3	protein_coding	NP_001304124.1;NP_001304125.1;NP_001784.2;XP_011521102.1	1762	114021	.	.	10.1097	22.6818	14.6264	10.302	16.9783	21.8047	20.8026	43.3073	29.4466	22.5944	33.15	41.5505	-1.13181	2430.55	0.273924	-0.652106	0.514333	0.979141	11.3338	11.1548	10.8649	11.3314	11.5335	10.8944	11.394	11.1694	1586	2973	2997	1487	3326	2343
1013	NM_004933	CDH15	cadherin 15	protein_coding	NP_004924.1	1754	114019	.	.	0.22317	0.2768	0.171254	0.183077	0.364699	0.226749	0.459215	0.528505	0.344777	0.401526	0.71207	0.432088	-1.16984	25.5433	0.4823	-0.469228	0.638907	0.983877	4.7823	4.5588	4.62123	4.76621	4.65609	4.65604	4.69591	4.60169	20	42	21	22	33	18
1014	NM_001204744,NM_001204745,NM_001204746,NM_004062,XM_005255770,XM_011522807	CDH16	cadherin 16	protein_coding	NP_001191673.1;NP_001191674.1;NP_001191675.1;NP_004053.1;XP_005255827.1;XP_011521109.1	1755	603118	.	.	0.213257	0.493683	0.627786	0.235741	0.245497	0.424137	0.438818	0.942608	1.26389	0.517029	0.47933	0.808227	1.46304	38.3746	0.461319	1.19	0.234047	0.91659	4.96853	5.50588	5.14543	5.14503	5.26688	5.12585	5.32817	5.39448	26	28	37	21	58	64
1015	NM_001144663,NM_004063,XM_011516790	CDH17	cadherin 17	protein_coding	NP_001138135.1;NP_004054.3;XP_011515092.1	1756	603017	.	.	457.555	332.91	344.827	388.613	401.199	341.271	941.507	635.638	694.223	852.311	783.338	650.32	-1.01675	50036.5	0.16595	-0.144437	0.885155	0.990449	15.6226	15.5987	15.6606	15.6694	15.505	15.7817	15.4924	15.4979	53723	58236	38871	55514	49674	45575
1017	NM_001290230,NM_001798,NM_052827,XM_011537732	CDK2	cyclin dependent kinase 2	protein_coding	NP_001277159.1;NP_001789.2;NP_439892.2;XP_011536034.1	1771	116953	.	.	14.9348	11.9034	11.9685	11.2238	13.3822	16.1482	30.7311	22.7276	24.0955	24.6161	26.1286	30.7717	-1.06835	1074.13	0.174832	-0.545596	0.585343	0.981493	10.1158	10.0205	9.95822	10.0819	10.2182	10.1656	9.97581	9.95728	952	1190	1126	1108	1089	970
1019	NM_000075	CDK4	cyclin dependent kinase 4	protein_coding	NP_000066.1	1773	123829	.	.	22.3574	22.9457	24.0923	22.0137	28.1716	29.7705	46.0047	43.8112	48.5039	48.2807	55.0048	56.73	-1.17365	1678.19	0.14429	-1.60099	0.109379	0.787123	10.8237	10.5924	10.6344	10.8252	10.8519	10.6233	10.6394	10.6561	1551	2085	1729	1383	1746	1624
1020	NM_001164410,NM_004935	CDK5	cyclin dependent kinase 5	protein_coding	NP_001157882.1;NP_004926.1	1774	123831	.	.	11.5321	12.8315	12.9494	8.47135	10.0477	11.6505	23.7296	24.4997	26.0703	18.5795	19.6181	22.201	1.21	453.981	0.165599	1.66066	0.096781	0.750575	8.68339	8.95666	8.64786	8.75087	8.84092	8.84581	8.92555	8.89887	360	447	406	428	588	518
1021	NM_001145306,NM_001259,XM_006715835	CDK6	cyclin dependent kinase 6	protein_coding	NP_001138778.1;NP_001250.1;XP_006715898.1	1777	603368	.	.	11.4671	12.7588	13.367	11.289	9.37246	10.8548	23.5957	24.3609	26.9111	24.7591	18.2996	20.6847	1.16627	4853.21	0.131972	1.68147	0.0926724	0.744975	12.1296	12.3513	12.2538	12.0784	12.1794	12.2419	12.3304	12.346	4972	4353	3938	4433	6068	5631
1022	NM_001324069,NM_001324070,NM_001324071,NM_001324072,NM_001324074,NM_001324075,NM_001324077,NM_001324078,NM_001799,NR_136690,XM_011543094	CDK7	cyclin dependent kinase 7	protein_coding	NP_001310998.1;NP_001310999.1;NP_001311000.1;NP_001311001.1;NP_001311003.1;NP_001311004.1;NP_001311006.1;NP_001311007.1;NP_001790.1;XP_011541396.1	1778	601955	.	.	49.0067	53.2577	48.6765	33.1755	46.2259	48.4705	100.841	101.687	97.998	72.7609	90.2556	92.3645	1.16389	2364.37	0.163594	1.33843	0.180755	0.877353	11.0937	11.3125	10.9435	11.2041	11.2356	11.2518	11.322	11.2208	1751	2570	2143	2287	3068	2490
1024	NM_001260,NM_001318368,NM_001346501,XM_011534865,XM_017020317,XM_017020318	CDK8	cyclin dependent kinase 8	protein_coding	NP_001251.1;NP_001305297.1;NP_001333430.1;XP_011533167.1;XP_016875806.1;XP_016875807.1	1779	603184	.	.	22.3876	22.7151	21.7793	21.001	21.7699	21.3191	46.0668	43.3708	43.8471	46.0597	42.5055	40.6253	1.03705	2383.24	0.114953	0.456545	0.647998	0.984498	11.1922	11.2448	11.2018	11.2268	11.179	11.2503	11.2608	11.1892	2363	2612	1985	2260	2832	2375
1025	NM_001261	CDK9	cyclin dependent kinase 9	protein_coding	NP_001252.1	1780	603251	.	.	9.02913	8.55231	10.6511	10.6477	9.64091	9.4789	18.5792	16.3293	21.4433	23.3527	18.8238	18.0628	-1.07846	868.575	0.148327	-0.734668	0.462541	0.979141	9.81575	9.70722	9.86598	9.76704	9.73418	9.70919	9.66129	9.81361	999	950	733	744	867	956
1026	NM_000389,NM_001220777,NM_001220778,NM_001291549,NM_001374509,NM_001374510,NM_001374511,NM_001374512,NM_001374513,NM_078467,NR_164655,NR_164656	CDKN1A	cyclin dependent kinase inhibitor 1A	protein_coding	NP_000380.1;NP_001207706.1;NP_001207707.1;NP_001278478.1;NP_001361438.1;NP_001361439.1;NP_001361440.1;NP_001361441.1;NP_001361442.1;NP_510867.1	1784	116899	.	.	53.2939	49.4205	53.2739	48.195	60.0964	53.7263	109.662	94.3604	107.254	105.702	117.338	102.38	-1.08794	3882.82	0.131637	-0.923795	0.355593	0.95854	11.9823	11.8609	11.8695	12.06	11.9332	11.8936	11.8491	11.9089	3697	4933	3434	3436	4039	3947
1027	NM_004064	CDKN1B	cyclin dependent kinase inhibitor 1B	protein_coding	NP_004055.1	1785	600778	.	.	18.659	18.6113	16.3064	12.7496	19.2348	18.5801	38.3944	35.5352	32.8289	27.9625	37.5557	35.4058	1.04157	1512.38	0.177255	0.331518	0.740253	0.985899	10.5329	10.5917	10.334	10.6559	10.6053	10.6232	10.6159	10.4808	1162	1841	1395	1492	1831	1421
1028	NM_000076,NM_001122630,NM_001122631,NM_001362474,NM_001362475	CDKN1C	cyclin dependent kinase inhibitor 1C	protein_coding	NP_000067.1;NP_001116102.1;NP_001116103.1;NP_001349403.1;NP_001349404.1	1786	600856	.	.	0.53921	0.492461	0.59384	0.339491	0.34726	0.387025	1.10953	0.940275	1.19555	0.744575	0.678022	0.737508	1.48225	31.4327	0.39369	1.44223	0.149238	0.844173	4.6624	5.23043	4.917	4.91759	4.93066	5.01676	4.98418	5.03462	25	27	23	35	38	42
1029	NM_000077,NM_001195132,NM_001363763,NM_058195,NM_058197,XM_005251343,XM_011517675,XM_011517676,XR_929159	CDKN2A	cyclin dependent kinase inhibitor 2A	protein_coding	NP_000068.1;NP_001182061.1;NP_001350692.1;NP_478102.2;NP_478104.2;XP_005251400.1;XP_011515977.1;XP_011515978.1	1787	600160	.	.	17.8769	19.8165	18.3046	18.3336	18.227	16.4324	36.7851	37.8365	36.8517	40.2095	35.5881	31.3132	1.02561	736.06	0.141427	0.257932	0.79646	0.985899	9.50508	9.54205	9.55219	9.54668	9.43548	9.51873	9.57726	9.50173	772	823	574	669	891	739
1030	NM_004936,NM_078487	CDKN2B	cyclin dependent kinase inhibitor 2B	protein_coding	NP_004927.2;NP_511042.1	1788	600431	.	.	8.46766	7.18084	7.50987	8.01588	7.60986	6.65061	17.4238	13.7107	15.1192	17.5805	14.8582	12.6733	1.01762	1057.46	0.15288	0.164798	0.869103	0.99033	10.0332	10.0595	10.1176	10.0568	9.92802	10.1388	9.99954	10.0112	1168	1165	798	1083	1132	1047
1031	NM_001262,NM_078626	CDKN2C	cyclin dependent kinase inhibitor 2C	protein_coding	NP_001253.1;NP_523240.1	1789	603369	.	.	6.10185	4.5143	5.43819	4.31413	3.47331	3.17476	12.5557	8.61932	10.9484	9.4618	6.78161	6.04975	1.21094	273.705	0.214414	1.28783	0.197806	0.889666	7.95006	8.2294	8.13268	8.03055	7.88973	8.22638	8.02232	8.19499	295	272	174	305	280	329
1032	NM_001800,NM_079421	CDKN2D	cyclin dependent kinase inhibitor 2D	protein_coding	NP_001791.1;NP_524145.1	1790	600927	.	.	4.65656	4.13548	4.01084	3.07037	2.90367	2.81662	9.58177	7.89604	8.07484	6.73398	5.6694	5.3673	1.23117	171.003	0.197092	1.52225	0.127945	0.826056	7.259	7.56098	7.39105	7.34717	7.31633	7.51265	7.46104	7.4462	166	165	125	184	209	186
1033	NM_001130851,NM_001330173,NM_005192,XM_024449458	CDKN3	cyclin dependent kinase inhibitor 3	protein_coding	NP_001124323.1;NP_001317102.1;NP_005183.2;XP_024305226.1	1791	123832	.	.	17.6969	29.4375	21.1107	11.507	15.3205	21.0452	36.4148	56.2063	42.5012	25.2373	29.9131	40.1033	1.4144	599.654	0.24521	2.03985	0.0413649	0.553121	8.95745	9.45571	8.8484	9.03267	9.27149	9.15179	9.54193	9.26922	370	516	567	509	1020	668
1039	NM_001802,XM_024450143	CDR2	cerebellar degeneration related protein 2	protein_coding	NP_001793.1;XP_024305911.1	1799	117340	.	.	21.7215	16.4903	17.8333	17.3444	18.0279	17.0597	44.6962	31.4855	35.9029	38.0399	35.1993	32.5086	1.04322	1748.72	0.14857	0.410885	0.681157	0.985899	10.7409	10.8026	10.7629	10.7781	10.7134	10.9237	10.6909	10.7341	1753	1916	1426	1911	1800	1728
1040	NM_001263,XM_005262687,XM_017007648,XM_017007649,XM_017007650,XM_017007651	CDS1	CDP-diacylglycerol synthase 1	protein_coding	NP_001254.2;XP_005262744.1;XP_016863137.1;XP_016863138.1;XP_016863139.1;XP_016863140.1	1800	603548	.	.	7.48878	8.83306	8.90404	6.86986	6.83202	7.56424	15.4096	16.8653	17.9261	15.0671	13.3395	14.4143	1.16315	1210.59	0.132658	1.64362	0.100254	0.76248	10.1288	10.346	10.1702	10.1444	10.2099	10.2166	10.3484	10.3299	1125	1170	1019	1076	1559	1391
1041	NM_001264	CDSN	corneodesmosin	protein_coding	NP_001255.4	1802	602593	.	.	2.3977	1.53432	2.26604	4.19421	1.6388	1.78318	4.93372	2.92954	4.5621	9.1988	3.19975	3.398	-1.26357	214.265	0.353148	-0.955709	0.339219	0.955831	7.90135	7.56566	8.14893	7.50745	7.54175	7.73236	7.46039	7.67417	405	167	142	204	160	210
1045	NM_001265,NM_001354700,XM_011534875,XM_011534876,XM_011534878,XM_011534879	CDX2	caudal type homeobox 2	protein_coding	NP_001256.4;NP_001341629.1;XP_011533177.1;XP_011533178.1;XP_011533180.1;XP_011533181.1	1806	600297	.	.	1.86125	1.71272	1.873	1.58216	1.77042	1.74666	3.82987	3.27017	3.77082	3.47002	3.45672	3.32841	1.04644	222.775	0.177982	0.367987	0.712883	0.985899	7.76569	7.83242	7.75502	7.81523	7.78144	7.8368	7.78103	7.82154	210	248	189	216	245	238
1048	NM_001291484,NM_001308398,NM_004363,XM_011526322,XM_017026145,XM_017026146	CEACAM5	CEA cell adhesion molecule 5	protein_coding	NP_001278413.1;NP_001295327.1;NP_004354.3;XP_011524624.1;XP_016881634.1;XP_016881635.1	1817	114890	.	.	3.45113	10.9425	7.23057	5.3155	5.88976	12.6048	7.10136	20.893	14.557	11.658	11.4997	24.0195	-1.16872	872.026	0.565692	-0.397613	0.690915	0.985899	9.87654	9.65112	9.50874	9.55224	10.1673	9.16204	10.0006	9.65752	669	760	1272	372	1363	825
1050	NM_001285829,NM_001287424,NM_001287435,NM_004364	CEBPA	CCAAT enhancer binding protein alpha	protein_coding	NP_001272758.1;NP_001274353.1;NP_001274364.1;NP_004355.2	1833	116897	.	.	6.80554	7.10421	8.32934	5.52942	5.19376	6.29184	14.0037	13.5644	16.769	12.1272	10.1408	11.9896	1.2806	623.101	0.152312	2.34268	0.0191457	0.396055	9.0946	9.45019	9.17733	9.11254	9.24111	9.31391	9.34279	9.44631	552	543	518	596	765	794
1051	NM_001285878,NM_001285879,NM_005194	CEBPB	CCAAT enhancer binding protein beta	protein_coding	NP_001272807.1;NP_001272808.1;NP_005185.2	1834	189965	.	.	20.2955	13.3297	12.9836	12.9739	14.5087	11.3012	41.7618	25.451	26.1392	28.4544	28.328	21.5354	1.16434	958.709	0.208793	1.05135	0.293098	0.943893	9.79032	10.0111	9.85457	9.92426	9.70494	10.1887	9.83596	9.79764	921	1077	657	1240	1007	875
1052	NM_005195	CEBPD	CCAAT enhancer binding protein delta	protein_coding	NP_005186.2	1835	116898	.	.	10.9481	15.2929	14.6327	7.67441	9.71581	9.18325	22.5278	29.1993	29.4593	16.8316	18.97	17.4994	1.50882	507.616	0.18278	3.24661	0.00116787	0.0905903	8.66114	9.25364	8.72292	8.87533	8.81757	8.9592	9.21821	9.15748	363	483	358	455	782	662
1054	NM_001252296,NM_001806,XM_024451327	CEBPG	CCAAT enhancer binding protein gamma	protein_coding	NP_001239225.1;NP_001797.1;XP_024307095.1	1837	138972	.	.	33.6002	36.4195	31.4847	27.1686	31.5803	34.2617	69.1388	69.5371	63.3865	59.5866	61.6601	65.2884	1.06814	4419.81	0.134294	0.708201	0.478821	0.979141	12.0615	12.1565	11.9882	12.0898	12.1529	12.1454	12.2006	12.0587	3887	4696	4058	4214	5553	4305
1058	NM_001042426,NM_001809	CENPA	centromere protein A	protein_coding	NP_001035891.1;NP_001800.1	1851	117139	.	.	6.43983	7.49205	8.27988	6.52738	7.05456	7.30627	13.2512	14.3049	16.6695	14.3159	13.774	13.9227	1.04155	361.187	0.165507	0.354871	0.722686	0.985899	8.46759	8.52504	8.4512	8.49179	8.49968	8.42182	8.52389	8.57729	343	390	317	297	425	417
1059	NM_001810	CENPB	centromere protein B	protein_coding	NP_001801.1	1852	117140	.	.	41.4884	36.6036	40.1299	30.5847	40.4922	42.7293	85.3704	69.8886	80.7916	67.0788	79.0606	81.4242	1.02017	4036.66	0.150822	0.191056	0.848481	0.987819	11.9645	11.9933	11.8054	12.0276	12.0533	12.0423	11.9279	11.9825	3340	4644	3844	3976	4316	4191
1060	NM_001362481,NM_001812,NR_155754,XM_011531542	CENPC	centromere protein C	protein_coding	NP_001349410.1;NP_001803.2;XP_011529844.1	1854	117141	.	.	7.93944	7.89529	7.58519	7.99136	7.24542	8.26526	16.3369	15.0748	15.2709	17.5267	14.1466	15.7501	-1.0265	1739.4	0.1264	-0.298504	0.765318	0.985899	10.7831	10.7454	10.7835	10.7384	10.8011	10.8092	10.764	10.6805	1800	1832	1586	1677	1968	1624
1062	NM_001286734,NM_001813,XM_011531544,XM_011531545,XM_011531546,XM_011531547,XM_011531548,XM_011531549,XM_017007659	CENPE	centromere protein E	protein_coding	NP_001273663.1;NP_001804.2;XP_011529846.1;XP_011529847.1;XP_011529848.1;XP_011529849.1;XP_011529850.1;XP_011529851.1;XP_016863148.1	1856	117143	.	.	7.41062	9.30306	9.79013	6.86589	7.90699	9.42578	15.2488	17.7627	19.71	15.0583	15.4383	17.9616	1.06898	2527.25	0.161885	0.594481	0.552191	0.980661	11.2547	11.3504	11.1557	11.254	11.3903	11.1883	11.3814	11.402	2154	2599	2447	2024	3140	2931
1063	NM_016343,XM_011509082,XM_017000086	CENPF	centromere protein F	protein_coding	NP_057427.3;XP_011507384.1;XP_016855575.1	1857	600236	.	.	17.2849	17.6969	21.139	17.3474	19.8061	22.6018	35.567	33.7894	42.5581	38.0466	38.6712	43.0696	-1.0822	7110.01	0.133973	-0.850662	0.394957	0.974978	12.8515	12.7375	12.7357	12.8299	12.9109	12.7089	12.7249	12.8376	6724	8038	7080	5891	7430	7705
1069	NM_004344	CETN2	centrin 2	protein_coding	NP_004335.1	1867	300006	.	.	21.9516	26.0927	20.974	15.7183	25.3686	23.2368	45.1696	49.8198	42.2259	34.4737	49.532	44.2796	1.05498	1134.79	0.194473	0.39703	0.691345	0.985899	10.1092	10.1862	9.89348	10.2634	10.1686	10.1361	10.276	10.0698	840	1423	1022	1029	1505	1071
1070	NM_001297765,NM_001297768,NM_004365	CETN3	centrin 3	protein_coding	NP_001284694.1;NP_001284697.1;NP_004356.2	1868	602907	.	.	6.59564	9.65415	6.66516	5.77591	7.26737	8.28006	13.5718	18.4331	13.4186	12.6678	14.1895	15.7783	1.07909	597.736	0.195146	0.562717	0.573628	0.980661	9.16817	9.27652	9.04465	9.21352	9.29149	9.16991	9.40353	9.1471	480	645	573	513	853	562
1072	NM_005507	CFL1	cofilin 1	protein_coding	NP_005498.1	1874	601442	.	.	405.842	416.005	398.087	320.274	398.967	384.284	835.098	794.295	801.449	702.43	778.98	732.284	1.08477	17418.8	0.125213	0.937521	0.348491	0.956934	14.0285	14.1459	13.9507	14.1241	14.0692	14.1326	14.1493	14.0843	15064	19710	14892	16754	21131	17907
1073	NM_001243645,NM_021914,NM_138638,NR_028130,NR_028131,XM_011536363	CFL2	cofilin 2	protein_coding	NP_001230574.1;NP_068733.1;NP_619579.1;XP_011534665.1	1875	601443	.	.	0.54595	0.49916	0.290645	0.578953	0.463486	0.457488	1.12339	0.953067	0.585141	1.26977	0.904952	0.871781	-1.2019	72.6451	0.324075	-0.818693	0.412961	0.975657	6.30881	6.04471	6.28453	6.17391	6.16439	6.19445	6.2016	5.997	95	79	62	70	88	45
1074	gene-CFL1P5	CFL1P5	cofilin 1 pseudogene 5	pseudogene	.	1877	.	.	.	0.169541	0.77054	0.617805	0.563626	0.178792	0.469298	0.348863	1.47122	1.2438	1.23615	0.34909	0.894285	1.24401	19.5345	0.649149	0.48525	0.627499	0.983877	4.12949	4.43072	4.31026	4.16838	4.26761	4.16603	4.36682	4.31426	25	9	17	7	36	26
1075	NM_001114173,NM_001814,NM_148170	CTSC	cathepsin C	protein_coding	NP_001107645.1;NP_001805.4;NP_680475.1	2528	602365	.	.	56.7477	102.314	95.0269	53.4453	126.848	104.596	116.769	195.351	191.313	117.217	247.669	199.316	-1.15958	6574.34	0.275042	-0.776619	0.437383	0.979141	12.7855	12.5718	12.2841	12.9853	12.7873	12.2762	12.7662	12.6788	4260	10200	6603	3812	8361	6911
1082	NM_000737	CGB3	chorionic gonadotropin subunit beta 3	protein_coding	NP_000728.1	1886	118860	.	.	0.105065	0.187087	0.066922	0.110225	0.101709	0.040578	0.216192	0.357213	0.134732	0.241746	0.198585	0.077324	1.44312	4.04901	1.06132	0.498619	0.618048	NA	1.72751	2.25895	2.01874	2.01609	2.00322	2.0227	2.04875	2.00861	4	4	2	4	8	3
1087	NM_001291485,NM_006890	CEACAM7	CEA cell adhesion molecule 7	protein_coding	NP_001278414.1;NP_008821.2	1819	.	.	.	0.109047	0.172487	0.253914	0.099446	0.329329	0.270564	0.224385	0.329336	0.511192	0.218105	0.643011	0.515581	-1.3689	18.2767	0.601468	-0.753188	0.451337	0.979141	4.40254	3.94523	4.104	4.26618	4.22209	4.10507	4.14846	4.20158	10	32	21	9	17	22
1102	NM_001268,NM_001286830,NM_001286831,NM_001286832,NM_001352424,NM_001352425,NM_001352426,NM_001352427,NM_001352428,NM_001352429,NM_001352430,NM_001352431,NR_147985,XM_011534894,XM_017020369,XM_017020370,XM_017020371,XM_017020372,XM_017020374,XM_017020375,XM_017020376,XM_017020377,XM_017020379,XR_001749469,XR_941470,XR_941471	RCBTB2	RCC1 and BTB domain containing protein 2	protein_coding	NP_001259.1;NP_001273759.1;NP_001273760.1;NP_001273761.1;NP_001339353.1;NP_001339354.1;NP_001339355.1;NP_001339356.1;NP_001339357.1;NP_001339358.1;NP_001339359.1;NP_001339360.1;XP_011533196.1;XP_016875858.1;XP_016875859.1;XP_016875860.1;XP_016875861.1;XP_016875863.1;XP_016875864.1;XP_016875865.1;XP_016875866.1;XP_016875868.1	1914	603524	.	.	8.9082	10.8229	10.0995	9.00693	7.98503	9.62415	18.3303	20.6646	20.3329	19.7541	15.5907	18.3396	1.12408	970.488	0.147302	1.1456	0.25196	0.924166	9.83635	10.0039	9.87609	9.81847	9.91873	9.87462	10.0633	9.9533	929	928	845	838	1304	1042
1104	NM_001048194,NM_001048195,NM_001048199,NM_001269,NM_001381865,NM_001381866	RCC1	regulator of chromosome condensation 1	protein_coding	NP_001041659.1;NP_001041660.1;NP_001041664.1;NP_001260.1;NP_001368794.1;NP_001368795.1	1913	179710	.	.	9.66829	14.1517	12.3255	9.69843	11.1214	13.0997	19.8944	27.0204	24.8143	21.2707	21.7144	24.9625	1.04947	1024.33	0.179459	0.388202	0.697867	0.985899	9.96582	10.0343	9.88484	9.96582	10.0706	9.84821	10.1628	10.0121	902	1071	978	778	1414	1077
1105	NM_001270,NM_001364113,NM_001376194,NR_157078,NR_157079,XM_017008991,XM_017008992,XM_024454344,XM_024454345,XR_001741986,XR_002959841	CHD1	chromodomain helicase DNA binding protein 1	protein_coding	NP_001261.2;NP_001351042.1;NP_001363123.1;XP_016864480.1;XP_016864481.1;XP_024310112.1;XP_024310113.1	1915	602118	.	.	54.0715	50.7053	49.9629	43.9629	48.9572	49.3859	111.262	96.8136	100.588	96.4199	95.5884	94.1089	1.07308	14240.9	0.115258	0.88291	0.377285	0.970634	13.746	13.8478	13.7165	13.795	13.783	13.8861	13.8137	13.7802	13133	15420	12229	14385	16416	14410
1106	NM_001042572,NM_001271	CHD2	chromodomain helicase DNA binding protein 2	protein_coding	NP_001036037.1;NP_001262.3	1917	602119	.	.	13.0605	12.7038	13.2096	16.0578	12.9932	13.2017	26.8746	24.2559	26.5943	35.2182	25.369	25.157	-1.09415	4277.11	0.153617	-0.845067	0.398074	0.974978	12.1258	11.9961	12.2634	12.0089	11.9991	12.0468	11.9817	12.029	5443	4379	3480	3852	4422	4259
1107	NM_001005271,NM_001005273,NM_005852,XM_005256427,XM_005256428,XM_005256429,XM_005256431,XM_006721423,XM_006721424,XM_006721428,XM_017024061,XM_017024062,XM_017024063,XM_017024064,XM_017024065,XM_017024066,XM_017024067,XM_017024068,XM_017024069,XM_017024070	CHD3	chromodomain helicase DNA binding protein 3	protein_coding	NP_001005271.2;NP_001005273.1;NP_005843.2;XP_005256484.1;XP_005256485.1;XP_005256486.1;XP_005256488.1;XP_006721486.1;XP_006721487.1;XP_006721491.1;XP_016879550.1;XP_016879551.1;XP_016879552.1;XP_016879553.1;XP_016879554.1;XP_016879555.1;XP_016879556.1;XP_016879557.1;XP_016879558.1;XP_016879559.1	1918	602120	.	.	7.67938	7.65094	9.51238	10.0193	8.0979	7.13516	15.8018	14.6083	19.1508	21.9744	15.8111	13.5966	-1.04537	2192.88	0.174735	-0.366377	0.714084	0.985899	11.1301	11.0664	11.28	11.0796	10.9536	11.0335	10.9982	11.1847	2744	2339	1618	1865	2214	2511
1108	NM_001273,NM_001297553,NM_001363606	CHD4	chromodomain helicase DNA binding protein 4	protein_coding	NP_001264.2;NP_001284482.1;NP_001350535.1	1919	603277	.	.	21.9657	21.7148	24.1655	25.0511	22.6976	22.7538	45.1986	41.4609	48.6513	54.9424	44.3168	43.3592	-1.06589	5402.88	0.120339	-0.764977	0.444285	0.979141	12.4448	12.3528	12.5017	12.3957	12.3767	12.3579	12.3417	12.4104	6139	5844	4596	4711	5724	5647
1109	NM_001818	AKR1C4	aldo-keto reductase family 1 member C4	protein_coding	NP_001809.4	387	600451	.	.	3.78212	3.66145	2.80815	1.98247	4.0707	2.8496	7.78245	6.99096	5.6535	4.34798	7.948	5.43014	1.13034	138.017	0.29326	0.602746	0.546678	0.980617	7.01628	7.19556	6.88135	7.24272	7.0297	7.19337	7.17362	7.01093	90	193	106	150	179	121
1111	NM_001114121,NM_001114122,NM_001244846,NM_001274,NM_001330427,NM_001330428,NR_045204,NR_045205,XM_011542560,XM_017017146,XM_024448337	CHEK1	checkpoint kinase 1	protein_coding	NP_001107593.1;NP_001107594.1;NP_001231775.1;NP_001265.2;NP_001317356.1;NP_001317357.1;XP_011540862.1;XP_016872635.1;XP_024304105.1	1925	603078	.	.	22.447	26.1162	26.5404	20.992	21.0408	24.8681	46.1889	49.8646	53.4324	46.0399	41.0819	47.3882	1.12302	2693.73	0.139241	1.20208	0.229332	0.914015	11.3095	11.4764	11.2862	11.3164	11.4195	11.3386	11.5183	11.4599	2401	2672	2423	2309	3519	3001
1112	NM_001085471,NM_005197	FOXN3	forkhead box N3	protein_coding	NP_001078940.1;NP_005188.2	1928	602628	.	.	0.624001	0.77924	1.01334	0.656965	0.32654	0.381028	1.284	1.48783	2.0401	1.44086	0.637567	0.72608	1.71035	182.332	0.30027	2.57865	0.00991878	0.303338	7.07216	7.84611	7.52837	7.13715	7.20736	7.47943	7.61572	7.76289	200	104	96	167	256	290
1119	NM_001277,NM_001376219,NM_001376220,NM_001376221,NM_001376222,NM_212469,NR_164782,XM_017017148,XR_002957119,XR_428905,XR_949772,XR_949773	CHKA	choline kinase alpha	protein_coding	NP_001268.2;NP_001363148.1;NP_001363149.1;NP_001363150.1;NP_001363151.1;NP_997634.1;XP_016872637.1	1937	118491	.	.	24.5304	15.4352	20.512	25.451	21.0095	18.39	50.476	29.4711	41.2958	55.8196	41.0208	35.0436	-1.0706	3480.62	0.212384	-0.463397	0.64308	0.984473	11.8134	11.7152	12.0024	11.6975	11.6152	11.9072	11.5147	11.7197	4644	3529	2575	3776	2961	3441
1120	NM_005198	CHKB	choline kinase beta	protein_coding	NP_005189.2	1938	612395	.	.	10.0318	7.25029	10.3915	8.02299	9.84831	9.79275	20.6424	13.8433	20.9207	17.5961	19.2287	18.6609	-1.02048	491.753	0.186335	-0.15696	0.875277	0.990449	8.95576	8.92768	8.85893	8.99749	8.97397	9.00532	8.76137	9.00538	447	577	450	491	437	554
1121	NM_000390,NM_001145414,NM_001320959,NM_001362517,NM_001362518,NM_001362519,XM_017029242,XM_017029246,XM_024452331	CHM	CHM Rab escort protein	protein_coding	NP_000381.1;NP_001138886.1;NP_001307888.1;NP_001349446.1;NP_001349447.1;NP_001349448.1;XP_016884731.1;XP_016884735.1;XP_024308099.1	1940	300390	.	.	11.1014	12.7974	12.1592	12.3057	12.7191	12.4893	22.8432	24.4346	24.4795	26.9891	24.8338	23.7995	-1.05832	2235.85	0.119728	-0.683071	0.494562	0.979141	11.167	11.085	11.1323	11.175	11.1423	11.0471	11.1577	11.0968	2277	2569	1988	1861	2624	2228
1122	NM_001381853,NM_001381854,NM_001821	CHML	CHM like Rab escort protein	protein_coding	NP_001368782.1;NP_001368783.1;NP_001812.2	1941	118825	.	.	4.27677	5.46888	5.74923	6.59052	6.60747	6.59776	8.80027	10.4419	11.5746	14.4544	12.901	12.5726	-1.31092	1622.06	0.145176	-2.69042	0.00713627	0.255137	10.8459	10.4548	10.7862	10.7627	10.747	10.3999	10.5922	10.6071	1906	1991	1572	1081	1697	1575
1123	NM_001025201,NM_001206602,NM_001371513,NM_001371514,NM_001822,NR_038133	CHN1	chimerin 1	protein_coding	NP_001020372.2;NP_001193531.1;NP_001358442.1;NP_001358443.1;NP_001813.1	1943	118423	.	.	0.086383	0.101346	0.157428	0.162932	0.077875	0.091819	0.177749	0.193504	0.316941	0.357345	0.152051	0.174969	1.00915	13.5391	0.62233	0.0211039	0.983163	0.996188	3.75344	3.76467	3.80617	3.71441	3.73563	3.73094	3.74298	3.78696	20	10	10	10	14	18
1124	NM_001039936,NM_001293069,NM_001293070,NM_001293071,NM_001293072,NM_001293073,NM_001293075,NM_001293076,NM_001293077,NM_001293078,NM_001293079,NM_001293080,NM_001293081,NM_004067,NR_120524,NR_120525,XM_011515105,XM_011515106,XM_011515107,XM_017011721,XM_017011722	CHN2	chimerin 2	protein_coding	NP_001035025.1;NP_001279998.1;NP_001279999.1;NP_001280000.1;NP_001280001.1;NP_001280002.1;NP_001280004.1;NP_001280005.1;NP_001280006.1;NP_001280007.1;NP_001280008.1;NP_001280009.1;NP_001280010.1;NP_004058.1;XP_011513407.1;XP_011513408.1;XP_011513409.1;XP_016867210.1;XP_016867211.1	1944	602857	.	.	11.6804	13.3176	12.796	13.7934	14.725	13.3047	24.0346	25.4279	25.7616	30.252	28.7505	25.3531	-1.13721	1547.63	0.12869	-1.4414	0.149472	0.844173	10.6856	10.5001	10.6599	10.6944	10.5829	10.4888	10.5882	10.5374	1691	1890	1332	1245	1738	1491
1130	NM_000081,NM_001301365,NR_102436,XM_011544031,XM_011544032,XM_011544033,XM_011544034,XM_011544035,XM_011544036,XM_011544037,XM_011544039,XM_017000150,XM_017000151,XR_001736946,XR_001736947,XR_001736948,XR_002959252	LYST	lysosomal trafficking regulator	protein_coding	NP_000072.2;NP_001288294.1;XP_011542333.1;XP_011542334.1;XP_011542335.1;XP_011542336.1;XP_011542337.1;XP_011542338.1;XP_011542339.1;XP_011542341.1;XP_016855639.1;XP_016855640.1	1968	606897	.	.	8.17748	6.89218	7.99921	9.17333	7.22554	7.75987	16.8267	13.1595	16.1044	20.1191	14.1078	14.7871	-1.0841	3193.48	0.140336	-0.830176	0.406439	0.974978	11.6979	11.5816	11.7839	11.6055	11.6208	11.615	11.5286	11.6625	3809	3334	2728	2838	3175	3384
1132	NM_000741,NM_001366692	CHRM4	cholinergic receptor muscarinic 4	protein_coding	NP_000732.2;NP_001353621.1	1953	118495	.	.	1.14655	1.57227	1.53121	1.37945	1.02499	1.25478	2.35925	3.00199	3.0827	3.02542	2.00128	2.39108	1.10903	140.416	0.243079	0.614224	0.539068	0.979912	7.05856	7.20485	7.19226	7.02079	7.08148	7.04386	7.22516	7.19169	159	124	112	109	188	162
1138	NM_000745,NM_001307945	CHRNA5	cholinergic receptor nicotinic alpha 5 subunit	protein_coding	NP_000736.2;NP_001294874.1	1959	118505	.	.	4.64014	4.60887	4.49098	3.60017	4.51219	4.75675	9.54798	8.79989	9.04146	7.89595	8.81001	9.06438	1.03936	573.801	0.157429	0.353822	0.723472	0.985899	9.13649	9.19179	9.0326	9.18759	9.21416	9.19973	9.19207	9.13942	488	643	535	550	674	574
1140	NM_000747	CHRNB1	cholinergic receptor nicotinic beta 1 subunit	protein_coding	NP_000738.2	1961	100710	.	.	1.3219	1.32287	1.33051	1.38537	1.39495	1.167	2.72006	2.52581	2.67864	3.03842	2.72364	2.22381	-1.01064	122.797	0.224913	-0.0678839	0.945878	0.994319	6.94637	6.93387	6.97948	6.9728	6.86995	6.94296	6.93973	6.92852	134	142	93	113	139	124
1141	NM_000748,XM_017000180,XR_001736952	CHRNB2	cholinergic receptor nicotinic beta 2 subunit	protein_coding	NP_000739.1;XP_016855669.1	1962	118507	.	.	0.013038	4e-06	0.014598	0.012487	0.002066	5e-06	0.026827	7e-06	0.029388	0.027387	0.004035	1e-05	1.71606	3.19792	1.32823	0.586569	0.557493	NA	1.22513	2.02079	1.67807	1.63853	1.64176	1.6826	1.63796	1.68646	5	1	1	5	1	6
1147	NM_001278,NM_001320928,XM_017015611,XM_017015612,XM_017015613,XR_001747010,XR_001747011	CHUK	component of inhibitor of nuclear factor kappa B kinase complex	protein_coding	NP_001269.3;NP_001307857.1;XP_016871100.1;XP_016871101.1;XP_016871102.1	1974	600664	.	.	16.6079	17.9662	14.7577	13.689	17.5977	18.0777	34.1739	34.3035	29.7109	30.023	34.3593	34.4486	-1.00643	2166.24	0.150142	-0.0615694	0.950906	0.995289	11.0857	11.0762	10.9557	11.1303	11.1483	11.0907	11.1509	10.9795	1892	2496	2049	2007	2664	1986
1152	NM_001362531,NM_001823,XM_017020952	CKB	creatine kinase B	protein_coding	NP_001349460.1;NP_001814.2;XP_016876441.1	1991	123280	.	.	17.4051	18.9566	18.4644	12.0504	15.207	13.6263	35.8144	36.1945	37.1735	26.4291	29.6915	25.9661	1.31568	848.773	0.144541	2.73841	0.00617371	0.237131	9.51774	9.91366	9.52861	9.69231	9.59495	9.78926	9.86919	9.82411	669	886	629	841	1146	990
1153	NM_001280,NM_001300815,NM_001300829,NR_023312,NR_023313,XM_006722637,XM_011527668,XM_017026237,XR_001753598,XR_001753599,XR_001753600	CIRBP	cold inducible RNA binding protein	protein_coding	NP_001271.1;NP_001287744.1;NP_001287758.1;XP_006722700.1;XP_011525970.1;XP_016881726.1	1982	602649	.	.	57.6811	50.8364	43.7106	42.3877	48.4353	56.749	118.69	97.0639	88.0004	92.9652	94.5695	108.14	1.07368	3699.51	0.142834	0.718029	0.472739	0.979141	11.801	11.9034	11.7332	11.8465	11.8746	11.8969	11.9711	11.7659	3259	3994	3316	3563	4799	3455
1154	NM_013324,NM_145071,XM_011533329	CISH	cytokine inducible SH2 containing protein	protein_coding	NP_037456.5;NP_659508.1;XP_011531631.1	1984	602441	.	.	0.167128	0.080679	0.092218	0.155917	0.074557	0.090791	0.343897	0.154044	0.185659	0.341958	0.145571	0.17301	1.15218	19.2942	0.547681	0.373151	0.709036	0.985899	4.15941	4.37289	4.29319	4.20985	4.2304	4.34524	4.22021	4.2333	24	15	14	28	17	17
1155	NM_001281,NM_001300971,NR_155756	TBCB	tubulin folding cofactor B	protein_coding	NP_001272.2;NP_001287900.1	1989	601303	.	.	41.0517	48.0947	44.3511	33.1484	37.8493	40.9937	84.4718	91.8291	89.2899	72.7014	73.9004	78.1168	1.18009	1493.99	0.137842	1.73308	0.0830807	0.723288	10.4209	10.6592	10.3883	10.4888	10.5297	10.5519	10.6816	10.5897	1253	1521	1284	1381	1990	1630
1159	NM_001375484,NM_020990,NR_135748,NR_135749,NR_135750,NR_135751,NR_135752,XM_005254150,XM_011521194,XM_011521195,XM_011521196,XM_011521198,XM_011521199,XM_017021902	CKMT1B	creatine kinase, mitochondrial 1B	protein_coding	NP_001362413.1;NP_066270.1;XP_005254207.1;XP_011519496.1;XP_011519497.1;XP_011519498.1;XP_011519500.1;XP_011519501.2;XP_016877391.1	1995	123290	.	.	4.84407	6.84298	7.41329	5.65028	7.10798	8.88929	9.96761	13.0656	14.9248	12.3923	13.8783	16.9393	-1.14048	498.016	0.216047	-0.877802	0.380051	0.972243	9.05271	8.86102	8.82471	8.99363	9.15604	8.72232	8.97132	8.98704	424	571	565	331	578	538
1161	NM_000082,NM_001007233,NM_001007234,NM_001290285	ERCC8	ERCC excision repair 8, CSA ubiquitin ligase complex subunit	protein_coding	NP_000073.1;NP_001007234.1;NP_001007235.1;NP_001277214.1	3439	609412	.	.	2.34565	3.59559	3.25664	3.07719	3.57151	2.7651	4.82663	6.8652	6.55642	6.74893	6.97333	5.26912	-1.01233	679.864	0.171593	-0.103053	0.917921	0.992287	9.41859	9.39955	9.31622	9.4452	9.4664	9.264	9.5059	9.41951	612	775	640	516	871	713
1163	NM_001826,NR_024163	CKS1B	CDC28 protein kinase regulatory subunit 1B	protein_coding	NP_001817.1	19083	116900	.	.	74.379	67.9313	71.473	53.0284	80.0177	85.7357	153.049	129.704	143.893	116.303	156.234	163.376	-1.04824	2100.81	0.177968	-0.381887	0.702545	0.985899	11.0703	11.0023	10.8138	11.1321	11.1742	11.0604	10.9828	10.9906	1634	2560	2160	1984	2242	2063
1164	NM_001827	CKS2	CDC28 protein kinase regulatory subunit 2	protein_coding	NP_001818.1	2000	116901	.	.	45.0108	43.025	43.7583	28.7983	42.1088	43.8918	92.6185	82.1494	88.0964	63.1608	82.217	83.6394	1.12814	914.303	0.175306	0.99223	0.321086	0.951912	9.74703	9.9208	9.58162	9.86254	9.87611	9.91094	9.86903	9.85854	671	1030	842	920	1082	974
1173	NM_001025205,NM_001311198,NM_004068	AP2M1	adaptor related protein complex 2 subunit mu 1	protein_coding	NP_001020376.1;NP_001298127.1;NP_004059.2	564	601024	.	.	50.1799	62.3772	57.5685	43.3485	54.8341	57.5383	103.255	119.099	115.9	95.0725	107.063	109.644	1.07235	3790.17	0.15002	0.671749	0.501743	0.979141	11.8369	11.9374	11.7225	11.9047	11.9256	11.8217	12.0064	11.91	3166	4205	3462	3216	4919	4020
1174	NM_001283	AP1S1	adaptor related protein complex 1 subunit sigma 1	protein_coding	NP_001274.1	559	603531	.	.	135.782	138.234	123.863	96.0002	137.333	131.926	279.398	263.937	249.367	210.549	268.141	251.396	1.07033	5633.7	0.158551	0.618418	0.5363	0.979714	12.41	12.5081	12.2445	12.535	12.4779	12.5181	12.5287	12.4069	4447	6682	5035	5520	6915	5487
1175	NM_001301076,NM_001301078,NM_001301081,NM_004069,NM_021575,XM_011526423,XM_011526424	AP2S1	adaptor related protein complex 2 subunit sigma 1	protein_coding	NP_001288005.1;NP_001288007.1;NP_001288010.1;NP_004060.2;NP_067586.1;XP_011524725.1;XP_011524726.1	565	602242	.	.	31.5176	36.3965	33.5647	24.3581	36.1079	34.5575	64.8534	69.4933	67.5742	53.4225	70.5004	65.8522	1.05148	941.416	0.173931	0.416369	0.67714	0.985899	9.84221	9.91427	9.66998	9.9631	9.90784	9.8472	9.96315	9.87189	734	1137	855	831	1185	967
1176	NM_001002924,NM_001284,NM_001318090,NM_001318091,NM_001318093,NM_001318094,NM_001364119,NM_001364120,NM_001364122,NR_157084,NR_157085,NR_157086,NR_157087,XM_011543136,XM_017009024,XM_017009025	AP3S1	adaptor related protein complex 3 subunit sigma 1	protein_coding	NP_001002924.2;NP_001275.1;NP_001305019.1;NP_001305020.1;NP_001305022.1;NP_001305023.1;NP_001351048.1;NP_001351049.1;NP_001351051.1;XP_011541438.3;XP_016864513.2;XP_016864514.1	2013	601507	.	.	70.1276	68.7702	65.0852	49.1664	68.9276	70.7759	144.301	131.306	131.033	107.832	134.581	134.869	1.05647	3678.77	0.142528	0.556023	0.578195	0.980661	11.8048	11.8841	11.6967	11.8743	11.876	11.9287	11.8838	11.7822	3134	4138	3333	3707	4360	3535
1181	NM_001171087,NM_001171088,NM_001171089,NM_004366,XM_006713489,XM_006713490,XM_011512401,XR_001740001,XR_001740002	CLCN2	chloride voltage-gated channel 2	protein_coding	NP_001164558.1;NP_001164559.1;NP_001164560.1;NP_004357.3;XP_006713552.1;XP_006713553.1;XP_011510703.1	2020	600570	.	.	6.91702	5.82885	7.01899	8.14328	6.40278	5.45839	14.2331	11.1293	14.131	17.8599	12.5014	10.4014	-1.02027	757.965	0.184381	-0.157016	0.875232	0.990449	9.57974	9.5521	9.72362	9.55038	9.41038	9.64051	9.46269	9.55075	935	811	544	764	756	771
1182	NM_001243372,NM_001243374,NM_001829,NM_173872,XM_005262726,XM_011531586	CLCN3	chloride voltage-gated channel 3	protein_coding	NP_001230301.1;NP_001230303.1;NP_001820.2;NP_776297.2;XP_005262783.1;XP_011529888.1	2021	600580	.	.	69.3611	60.5246	57.1328	53.2572	62.941	62.0583	142.724	115.562	115.023	116.804	122.892	118.257	1.04017	11089.5	0.12335	0.460599	0.645086	0.984489	13.4082	13.4651	13.3508	13.4558	13.4458	13.5238	13.4409	13.3905	10169	12308	9783	11188	12613	10858
1183	NM_001256944,NM_001830	CLCN4	chloride voltage-gated channel 4	protein_coding	NP_001243873.1;NP_001821.2	2022	302910	.	.	0.013386	0.020394	0.044032	0.022684	0.04836	0.037132	0.027544	0.038938	0.088648	0.049751	0.094423	0.070758	-1.40265	7.72291	0.825123	-0.591615	0.554108	NA	3.17437	2.68214	2.92606	2.98168	2.95555	2.90174	2.91962	2.96958	6	13	8	3	6	11
1184	NM_000084,NM_001127898,NM_001127899,NM_001272102,NM_001282163,XM_017029257,XM_017029258	CLCN5	chloride voltage-gated channel 5	protein_coding	NP_000075.1;NP_001121370.1;NP_001121371.1;NP_001259031.1;NP_001269092.1;XP_016884746.1;XP_016884747.1	2023	300008	.	.	4.18071	4.28401	4.63685	4.13037	2.96401	3.33885	8.60262	8.17962	9.33515	9.05879	5.7872	6.36245	1.25752	1324.53	0.162795	2.03068	0.0422871	0.558064	10.1965	10.5271	10.4264	10.1508	10.198	10.4421	10.4379	10.4885	1440	1104	941	1326	1633	1580
1185	NM_001256959,NM_001286,NR_046428	CLCN6	chloride voltage-gated channel 6	protein_coding	NP_001243888.2;NP_001277.2	2024	602726	.	.	1.36829	0.852125	1.67775	1.90731	1.12396	1.07506	2.81552	1.62699	3.37773	4.18313	2.19451	2.04861	-1.08587	271.773	0.296754	-0.400491	0.688795	0.985899	8.14361	8.02653	8.34105	7.96545	7.92083	8.08707	7.78158	8.20129	403	253	189	256	195	340
1186	NM_001114331,NM_001287,XM_011522354	CLCN7	chloride voltage-gated channel 7	protein_coding	NP_001107803.1;NP_001278.1;XP_011520656.1	2025	602727	.	.	11.9776	8.91781	13.7477	13.4328	11.2875	9.98587	24.6462	17.0271	27.6776	29.4609	22.0387	19.0289	-1.02734	1743.38	0.192522	-0.202124	0.83982	0.987017	10.7867	10.7483	10.9191	10.751	10.6286	10.7942	10.5455	10.8827	2116	1868	1296	1655	1518	2070
1191	NM_001831,NR_038335,NR_045494	CLU	clusterin	protein_coding	NP_001822.3	2095	185430	.	.	4.23492	6.29769	6.92019	6.09112	6.69743	7.98529	8.71416	12.0244	13.9321	13.3591	13.0767	15.2166	-1.21404	633.873	0.200789	-1.39355	0.163452	0.868325	9.44194	9.16045	9.29171	9.35015	9.46968	9.00211	9.28914	9.34147	634	733	684	387	707	689
1192	NM_001287593,NM_001287594,NM_001288	CLIC1	chloride intracellular channel 1	protein_coding	NP_001274522.1;NP_001274523.1;NP_001279.2	2062	602872	.	.	793.462	823.693	718.561	535.717	731.448	768.931	1632.7	1572.71	1446.64	1174.94	1428.15	1465.26	1.12161	32556.3	0.158575	1.04413	0.296426	0.943893	14.9055	15.0711	14.7474	15.0035	15.0306	15.0651	15.0915	14.9474	24976	36000	29832	32472	41395	32106
1193	NM_001289	CLIC2	chloride intracellular channel 2	protein_coding	NP_001280.3	2063	300138	.	.	0.149016	0.204559	0.314686	0.116605	0.284523	0.271888	0.30663	0.390572	0.633542	0.25574	0.555529	0.518104	-1.04602	21.4406	0.544777	-0.119139	0.905165	0.992104	4.45672	4.38698	4.33036	4.46122	4.44963	4.35218	4.3949	4.47195	12	30	23	13	22	30
1195	NM_001162407,NM_004071,NR_027855,NR_027856	CLK1	CDC like kinase 1	protein_coding	NP_001155879.1;NP_004062.2	2068	601951	.	.	68.2149	78.0003	52.4745	49.6488	62.6123	65.9286	140.365	148.929	105.644	108.89	122.25	125.632	1.06943	6407.57	0.160795	0.602249	0.547008	0.980617	12.5964	12.6931	12.4964	12.6389	12.6921	12.6969	12.7883	12.5093	5473	6928	5916	6230	8543	5668
1196	NM_001294338,NM_001294339,NM_001363704,NM_003993,XM_011509143	CLK2	CDC like kinase 2	protein_coding	NP_001281267.1;NP_001281268.1;NP_001350633.1;NP_003984.2;XP_011507445.1	2069	602989	.	.	8.53493	8.94662	9.82557	10.4893	9.87453	10.2588	17.5622	17.0821	19.7813	23.0052	19.2799	19.5491	-1.14659	750.496	0.133153	-1.48211	0.138312	0.834744	9.64713	9.44952	9.64147	9.57577	9.5908	9.46006	9.49045	9.53158	850	841	689	611	787	756
1198	NM_001130028,NM_003992	CLK3	CDC like kinase 3	protein_coding	NP_001123500.1;NP_003983.2	2071	602990	.	.	5.60902	7.2355	5.86161	4.56552	5.78155	5.7384	11.5416	13.815	11.8009	10.0132	11.2884	10.935	1.13554	562.159	0.17191	1.06672	0.286099	0.94104	9.04078	9.22313	8.98106	9.13869	9.11802	9.10916	9.29673	9.11962	465	616	482	499	784	571
1200	NM_000391	TPP1	tripeptidyl peptidase 1	protein_coding	NP_000382.3	2073	607998	.	.	9.3349	6.9274	13.0036	19.8159	9.34095	7.83455	19.2084	13.2268	26.1796	43.4604	18.2381	14.9294	-1.30435	1400.55	0.495242	-0.774032	0.438912	0.979141	10.6307	10.2475	10.962	10.2835	10.1238	10.2767	10.0354	10.5257	2615	1295	852	1081	987	1641
1201	NM_000086,NM_001042432,NM_001286104,NM_001286105,NM_001286109,NM_001286110	CLN3	CLN3 lysosomal/endosomal transmembrane protein, battenin	protein_coding	NP_000077.1;NP_001035897.1;NP_001273033.1;NP_001273034.1;NP_001273038.1;NP_001273039.1	2074	607042	.	.	7.39618	8.59456	10.2011	6.64074	6.19994	6.83519	15.2191	16.4099	20.5374	14.5646	12.1053	13.025	1.24958	502.794	0.172656	1.86177	0.062636	0.651311	8.80491	9.12502	8.92521	8.82098	8.89417	8.91187	9.07142	9.14917	480	447	397	426	650	654
1203	NM_001366624,NM_006493	CLN5	CLN5 intracellular trafficking protein	protein_coding	NP_001353553.1;NP_006484.2	2076	608102	.	.	4.30446	4.1035	3.86114	2.85225	3.87013	3.68209	8.85726	7.83497	7.77344	6.25559	7.55639	7.01653	1.15827	717.523	0.162014	1.30837	0.190747	0.885281	9.37683	9.58913	9.29409	9.51181	9.45274	9.5923	9.5482	9.47593	567	807	602	751	880	733
1207	NM_001293,NM_001311199,NM_001311200,NM_001311201,NM_001311202	CLNS1A	chloride nucleotide-sensitive channel 1A	protein_coding	NP_001284.1;NP_001298128.1;NP_001298129.1;NP_001298130.1;NP_001298131.1	2080	602158	.	.	32.6445	33.8184	33.2187	29.3344	31.7276	35.4958	67.1724	64.5708	66.8775	64.3367	61.9478	67.6401	1.00137	3251.32	0.145291	0.013618	0.989135	0.997638	11.6659	11.6677	11.5148	11.6969	11.7655	11.6691	11.6915	11.6351	2756	3661	3183	2985	3792	3239
1209	NM_001282175,NM_001282176,NM_001294	CLPTM1	CLPTM1 regulator of GABA type A receptor forward trafficking	protein_coding	NP_001269104.1;NP_001269105.1;NP_001285.1	2087	604783	.	.	9.0943	10.8324	12.7455	12.9797	9.73507	9.76714	18.7133	20.6826	25.66	28.4672	19.0076	18.6121	-1.02057	971.356	0.186928	-0.157159	0.875119	0.990449	9.93855	9.90902	10.0957	9.83924	9.82426	9.7793	9.91406	10.0244	1214	955	753	745	1092	1138
1211	NM_001076677,NM_001184760,NM_001184761,NM_001184762,NM_001311203,NM_001311204,NM_001311205,NM_001311206,NM_001833,NM_007096,NR_132349,XM_017014257,XM_017014258,XM_024447409	CLTA	clathrin light chain A	protein_coding	NP_001070145.1;NP_001171689.1;NP_001171690.1;NP_001171691.1;NP_001298132.1;NP_001298133.1;NP_001298134.1;NP_001298135.1;NP_001824.1;NP_009027.1;XP_016869746.1;XP_016869747.1;XP_024303177.1	2090	118960	.	.	213.605	210.462	210.556	149.241	200.677	198.988	439.534	401.843	423.903	327.317	391.82	379.188	1.13555	7657.05	0.141664	1.29456	0.195473	0.887889	12.808	12.9914	12.6898	12.9252	12.8973	12.9748	12.9569	12.9305	6065	8552	6660	7615	9238	8176
1212	NM_001364126,NM_001364127,NM_001834,NM_007097,NR_045724,NR_157088,XR_001741996	CLTB	clathrin light chain B	protein_coding	NP_001351055.1;NP_001351056.1;NP_001825.1;NP_009028.1	2091	118970	.	.	154.725	136.407	138.467	116.14	178.793	172.701	318.375	260.448	278.769	254.719	349.092	329.095	-1.10284	6111.99	0.171058	-0.825562	0.409053	0.974978	12.6463	12.5051	12.3869	12.7382	12.6861	12.5979	12.503	12.4827	4979	7989	6060	5746	6381	5682
1213	NM_001288653,NM_004859	CLTC	clathrin heavy chain	protein_coding	NP_001275582.1;NP_004850.1	2092	118955	.	.	62.2459	67.6416	67.4709	71.342	70.1487	71.5546	128.083	129.151	135.836	156.468	136.965	136.353	-1.10335	20780.4	0.106442	-1.33297	0.182541	0.878123	14.4121	14.2702	14.4092	14.3777	14.3669	14.2594	14.3324	14.3003	22654	23473	18642	17278	23247	20436
1241	NM_001143919,NM_181657	LTB4R	leukotriene B4 receptor	protein_coding	NP_001137391.1;NP_858043.1	6713	601531	.	.	0.810097	0.430483	0.579406	0.804192	0.812992	0.669807	1.66693	0.821938	1.16649	1.76377	1.58736	1.27637	-1.33863	101.397	0.285855	-1.47194	0.141036	0.835501	6.85595	6.44224	6.75091	6.73895	6.65951	6.69791	6.43751	6.58743	125	131	90	102	69	91
1244	NM_000392,XM_006717630,XM_006717631,XM_011539291,XM_017015675,XR_945604,XR_945605	ABCC2	ATP binding cassette subfamily C member 2	protein_coding	NP_000383.2;XP_006717693.1;XP_006717694.1;XP_011537593.1;XP_016871164.1	53	601107	.	.	22.7189	25.6942	26.5274	17.4964	16.5005	17.8118	46.7485	49.059	53.4062	38.3732	32.217	33.9419	1.4209	4138.5	0.130647	3.87917	0.000104812	0.016655	11.7395	12.2461	11.8206	11.8527	11.8547	12.0287	12.2122	12.1934	3367	3755	3025	3879	5902	5270
1259	NM_000087,NM_001142564,NM_001379270,XM_005248049,XM_011513623	CNGA1	cyclic nucleotide gated channel subunit alpha 1	protein_coding	NP_000078.3;NP_001136036.2;NP_001366199.1;XP_005248106.2;XP_011511925.1	2148	123825	.	.	1.93911	2.29186	2.29949	1.98643	2.07111	2.29175	3.99009	4.37594	4.62946	4.35666	4.04381	4.36711	-1.04526	248.414	0.178347	-0.358081	0.720283	0.985899	7.98932	7.92312	7.98347	7.9193	8.00601	7.8813	7.9626	7.97536	262	255	234	202	284	264
1262	NM_001037329,XM_017017217,XM_017017218,XM_017017219,XM_024448352,XM_024448353	CNGA4	cyclic nucleotide gated channel subunit alpha 4	protein_coding	NP_001032406.1;XP_016872706.1;XP_016872707.1;XP_016872708.1;XP_024304120.1;XP_024304121.1	2152	609472	.	.	0.024628	0.024261	0.056783	0.048909	0.037902	0.159179	0.050676	0.046322	0.114318	0.107269	0.074003	0.303328	-3.05754	7.29723	0.911336	-1.76924	0.0768542	NA	3.46315	1.83434	2.81735	2.80372	2.93636	2.78278	2.78366	2.78771	7	6	18	3	4	4
1263	NM_004073,XR_246234	PLK3	polo like kinase 3	protein_coding	NP_004064.2	2154	602913	.	.	14.9247	12.4602	11.0684	11.3734	12.9972	11.6879	30.7104	23.7908	22.2834	24.9444	25.377	22.2722	1.04555	1062.92	0.163781	0.392403	0.69476	0.985899	10.0209	10.086	10.0084	10.0965	9.98883	10.2071	10.0494	9.93272	1020	1219	859	1171	1200	947
1265	NM_001303499,NM_001303501,NM_004368,NM_201277	CNN2	calponin 2	protein_coding	NP_001290428.1;NP_001290430.1;NP_004359.1;NP_958434.1	2156	602373	.	.	39.4531	45.4076	44.7352	41.1735	41.6401	40.7848	81.1822	86.6985	90.0631	90.3021	81.3019	77.7188	1.02597	3259.45	0.11855	0.311949	0.755079	0.985899	11.6519	11.6887	11.678	11.6693	11.6286	11.6154	11.7321	11.692	3326	3535	2710	2795	3960	3448
1266	NM_001286055,NM_001286056,NM_001839,XM_017000245	CNN3	calponin 3	protein_coding	NP_001272984.1;NP_001272985.1;NP_001830.1;XP_016855734.1	2157	602374	.	.	0.343145	0.272173	0.282855	0.759407	0.194124	0.218558	0.706086	0.519671	0.569458	1.66554	0.379026	0.416481	-1.26762	26.3178	0.587192	-0.582633	0.56014	0.980661	4.87709	4.5391	4.89952	4.58448	4.59926	4.67254	4.63236	4.66502	58	16	14	23	23	25
1267	NM_001330216,NM_033133,XM_011524340	CNP	2',3'-cyclic nucleotide 3' phosphodiesterase	protein_coding	NP_001317145.1;NP_149124.3;XP_011522642.1	2158	123830	.	.	7.59105	7.5559	9.57235	6.60215	7.87073	7.25388	15.62	14.4268	19.2715	14.4799	15.3675	13.8229	1.05554	1260.43	0.143562	0.543211	0.586985	0.981493	10.2604	10.3379	10.1653	10.3043	10.3484	10.2677	10.3225	10.368	1083	1378	1168	1110	1468	1413
1271	NM_001207011,NM_001842,NM_147164,XM_017014260,XM_017014261,XM_017014262,XM_017014263,XM_017014264,XM_017014265	CNTFR	ciliary neurotrophic factor receptor	protein_coding	NP_001193940.1;NP_001833.1;NP_671693.1;XP_016869749.1;XP_016869750.1;XP_016869751.1;XP_016869752.1;XP_016869753.1;XP_016869754.1	2170	118946	.	.	4.66802	3.37205	5.88612	6.54684	5.27521	3.98174	9.60534	6.43838	11.8502	14.3586	10.2998	7.58753	-1.19394	382.145	0.253673	-1.00811	0.313403	0.949902	8.69936	8.44543	8.81922	8.61219	8.40419	8.51899	8.29261	8.65005	541	443	265	328	291	443
1281	NM_000090	COL3A1	collagen type III alpha 1 chain	protein_coding	NP_000081.2	2201	120180	.	.	0.035898	0.003978	0.035042	0.113332	0.016907	0.022423	0.073866	0.007596	0.070548	0.248562	0.033011	0.042729	-2.11428	7.89041	1.03404	-1.0446	0.296206	NA	3.41548	2.35358	3.06944	2.88916	2.89953	2.92819	2.86005	2.91985	24	4	4	7	1	7
1284	NM_001846	COL4A2	collagen type IV alpha 2 chain	protein_coding	NP_001837.2	2203	120090	.	.	0.04688	0.070175	0.060327	0.106811	0.035572	0.093315	0.096464	0.133988	0.121454	0.234259	0.069453	0.17782	-1.32069	16.8468	0.592273	-0.677546	0.49806	0.979141	4.26553	3.85404	4.14015	3.99287	4.10006	4.01978	4.06008	4.04076	27	10	19	11	19	15
1290	NM_000393,XM_011510573	COL5A2	collagen type V alpha 2 chain	protein_coding	NP_000384.2;XP_011508875.1	2210	120190	.	.	6.97784	2.78033	5.04249	7.89848	11.6987	5.47431	14.3582	5.30859	10.1518	17.3231	22.8416	10.4317	-1.75214	1616.65	0.308684	-2.62118	0.00876252	0.284952	11.0071	10.1987	10.7935	11.1214	10.4532	10.6286	9.93219	10.3709	2010	3095	1164	1503	763	1244
1291	NM_001848	COL6A1	collagen type VI alpha 1 chain	protein_coding	NP_001839.2	2211	120220	.	.	57.0742	25.1159	35.0241	33.8803	34.8957	21.9114	117.441	47.9549	70.5123	74.3066	68.1336	41.7539	1.26463	5273.48	0.276854	1.22344	0.221164	0.909404	12.1851	12.5241	12.349	12.3558	11.942	12.7979	12.0623	12.3216	5380	5820	2867	7954	4307	5319
1293	NM_004369,NM_057164,NM_057165,NM_057166,NM_057167,XM_005246065,XM_006712253,XM_011510574,XM_017003304,XM_024452684	COL6A3	collagen type VI alpha 3 chain	protein_coding	NP_004360.2;NP_476505.3;NP_476506.3;NP_476507.3;NP_476508.2;XP_005246122.1;XP_006712316.1;XP_011508876.1;XP_016858793.1;XP_024308452.1	2213	120250	.	.	0.073205	0.043434	0.106367	0.083563	0.052849	0.03582	0.150633	0.08293	0.214142	0.183272	0.103187	0.068258	1.20363	25.2746	0.524735	0.509571	0.610352	0.983076	4.51471	4.79129	4.70804	4.61219	4.55331	4.66903	4.57511	4.7383	34	23	12	26	19	39
1294	NM_000094,XM_017005688,XM_017005689,XM_017005690,XM_017005691,XM_017005692,XR_001740003,XR_001740004,XR_001740005,XR_001740006,XR_001740007,XR_001740008,XR_001740009	COL7A1	collagen type VII alpha 1 chain	protein_coding	NP_000085.1;XP_016861177.1;XP_016861178.1;XP_016861179.1;XP_016861180.1;XP_016861181.1	2214	120120	.	.	3.44164	3.12506	4.72558	4.86391	3.83614	3.86286	7.08183	5.96679	9.51377	10.6676	7.49003	7.361	-1.18702	1279.44	0.177461	-1.39382	0.163371	0.868325	10.4396	10.1924	10.53	10.2963	10.3093	10.1965	10.1317	10.3805	1664	1357	1108	1011	1155	1426
1299	NM_001853,XM_011528545,XM_017027666	COL9A3	collagen type IX alpha 3 chain	protein_coding	NP_001844.3;XP_011526847.1;XP_016883155.1	2219	120270	.	.	1.56342	0.4933	0.792394	0.508041	0.661761	0.776576	3.21704	0.941878	1.59529	1.11424	1.29208	1.47983	1.44824	72.3743	0.415908	1.28466	0.198911	0.890253	5.88319	6.42166	5.98508	6.06849	6.11589	6.4639	5.96687	6.12176	48	66	60	130	51	72
1303	NM_004370,NM_080645,XM_011535434,XM_011535435,XM_011535436,XM_017010252	COL12A1	collagen type XII alpha 1 chain	protein_coding	NP_004361.3;NP_542376.2;XP_011533736.1;XP_011533737.1;XP_011533738.1;XP_016865741.1	2188	120320	.	.	0.146154	0.100631	0.262942	0.283769	0.233249	0.171329	0.300741	0.192138	0.529368	0.622366	0.455417	0.326482	-1.3957	85.4551	0.37154	-1.29459	0.195463	0.887889	6.63626	6.15856	6.57564	6.46674	6.32813	6.26619	6.14192	6.50472	126	109	64	57	49	112
1305	NM_001130103,NM_001320951,NM_001368882,NM_001368883,NM_001368884,NM_001368885,NM_001368886,NM_001368895,NM_001368896,NM_001368897,NM_001368898,NM_080798,NM_080800,NM_080801,NM_080802,NM_080805,XM_011539293,XM_011539294,XM_011539295,XM_017015676,XM_017015677,XM_017015679,XM_017015680,XM_017015681,XM_017015682,XM_017015684,XM_017015685,XM_017015686,XM_017015687,XM_017015689,XM_017015691,XM_01701569…	COL13A1	collagen type XIII alpha 1 chain	protein_coding	NP_001123575.1;NP_001307880.1;NP_001355811.1;NP_001355812.1;NP_001355813.1;NP_001355814.1;NP_001355815.1;NP_001355824.1;NP_001355825.1;NP_001355826.1;NP_001355827.1;NP_542988.3;NP_542990.3;NP_542991.3;NP_542992.3;NP_542995.3;XP_011537595.1;XP_011537596.1;XP_011537597.1;XP_016871165.1;XP_016871166.1;XP_016871168.1;XP_016871169.1;XP_016871170.1;XP_016871171.1;XP_016871173.1;XP_016871174.1;XP_016871…	2190	120350	.	.	7.93011	6.45829	9.59591	8.60359	8.22602	6.61082	16.3177	12.3311	19.319	18.8695	16.0612	12.5975	1.00093	851.687	0.188144	0.00708978	0.994343	0.998873	9.73299	9.73536	9.81295	9.78027	9.57834	9.72817	9.57372	9.86728	954	984	613	777	791	1039
1307	NM_001856,XM_005270481,XM_011540722,XM_011540723,XM_011540724,XM_011540726,XM_011540727,XM_011540728,XM_011540729,XM_011540730,XM_017000338,XM_017000339,XM_017000340,XM_017000341,XR_001736981,XR_001736982,XR_001736983,XR_001736984,XR_946546	COL16A1	collagen type XVI alpha 1 chain	protein_coding	NP_001847.3;XP_005270538.1;XP_011539024.1;XP_011539025.1;XP_011539026.1;XP_011539028.1;XP_011539029.1;XP_011539030.1;XP_011539031.1;XP_011539032.1;XP_016855827.1;XP_016855828.1;XP_016855829.1;XP_016855830.1	2193	120326	.	.	3.67248	2.29505	2.30002	1.95378	1.53005	1.15273	7.55683	4.38203	4.63051	4.28505	2.98741	2.19663	1.86449	405.425	0.21886	4.10663	4.01481e-05	0.00791691	8.14314	9.0448	8.4454	8.43035	8.25658	9.03476	8.72238	8.71002	315	331	202	619	517	464
1308	NM_000494	COL17A1	collagen type XVII alpha 1 chain	protein_coding	NP_000485.3	2194	113811	.	.	722.031	772.06	743.607	655.841	718.375	755.529	1485.72	1474.12	1497.07	1438.4	1402.62	1439.72	1.03052	147623	0.109114	0.397479	0.691014	0.985899	17.1497	17.1931	17.1087	17.1699	17.193	17.1677	17.222	17.1626	139044	159974	131976	134357	176775	150772
1312	NM_000754,NM_001135161,NM_001135162,NM_001362828,NM_007310	COMT	catechol-O-methyltransferase	protein_coding	NP_000745.1;NP_001128633.1;NP_001128634.1;NP_001349757.1;NP_009294.1	2228	116790	.	.	8.95541	9.2872	10.4684	10.2334	9.5308	10.7806	18.4275	17.7324	21.0755	22.4441	18.6088	20.5434	-1.07224	787.603	0.13383	-0.75194	0.452087	0.979141	9.67099	9.56989	9.65387	9.6208	9.66908	9.55474	9.57009	9.64945	830	855	730	662	836	842
1314	NM_001098398,NM_004371	COPA	COPI coat complex subunit alpha	protein_coding	NP_001091868.1;NP_004362.2	2230	601924	.	.	41.8555	35.5187	37.2124	42.3882	42.7401	44.4533	86.1257	67.8172	74.9178	92.9663	83.4496	84.7094	-1.15339	7834.92	0.121768	-1.6908	0.090875	0.74199	13.0349	12.8291	12.9981	12.9861	12.9994	12.9608	12.8127	12.8278	8519	9022	7362	7382	7710	7153
1315	NM_001144061,NM_001144062,NM_016451	COPB1	COPI coat complex subunit beta 1	protein_coding	NP_001137533.1;NP_001137534.1;NP_057535.1	2231	600959	.	.	105.954	107.274	89.7522	79.0225	102.782	102.013	218.02	204.823	180.694	173.313	200.681	194.395	1.05462	11889.3	0.150104	0.511142	0.609252	0.982904	13.4985	13.5752	13.38	13.583	13.5589	13.608	13.6226	13.4331	10059	13624	10658	11797	14844	10913
1316	NM_001160124,NM_001160125,NM_001300,NR_027653	KLF6	Kruppel like factor 6	protein_coding	NP_001153596.1;NP_001153597.1;NP_001291.3	2235	602053	.	.	74.6592	82.6151	73.1033	92.7769	83.4999	76.5242	153.626	157.74	147.175	203.479	163.033	145.823	-1.12163	13306.2	0.13776	-1.20211	0.229322	0.914015	13.7802	13.6146	13.8511	13.7373	13.6418	13.631	13.7168	13.5847	15974	15105	10895	11271	15383	12061
1317	NM_001859	SLC31A1	solute carrier family 31 member 1	protein_coding	NP_001850.1	11016	603085	.	.	9.8106	8.89983	8.7423	8.75646	9.59932	10.1174	20.1872	16.9928	17.6005	19.2048	18.7426	19.2796	-1.0566	1605.81	0.128901	-0.616183	0.537774	0.979714	10.6882	10.6089	10.6233	10.6821	10.706	10.6945	10.6073	10.5685	1576	1814	1500	1550	1730	1505
1318	NM_001860,XM_011518216,XM_017014267	SLC31A2	solute carrier family 31 member 2	protein_coding	NP_001851.1;XP_011516518.1;XP_016869756.1	11017	603088	.	.	0.044871	0.066536	0.429318	0.191454	0.171742	0.008337	0.092331	0.127039	0.864324	0.419898	0.335326	0.015886	1.54659	14.5154	0.739148	0.851104	0.394712	0.974978	3.50477	4.14402	3.88864	3.82131	3.7348	3.81296	3.85627	3.9406	20	13	2	10	18	27
1326	NM_001244134,NM_001320961,NM_005204,XM_017015708,XM_017015709,XM_017015710,XM_017015711,XM_017015712,XM_017015713,XM_017015714,XM_024447819	MAP3K8	mitogen-activated protein kinase kinase kinase 8	protein_coding	NP_001231063.1;NP_001307890.1;NP_005195.2;XP_016871197.1;XP_016871198.1;XP_016871199.1;XP_016871200.1;XP_016871201.1;XP_016871202.1;XP_016871203.1;XP_024303587.1	6860	191195	.	.	8.7587	9.30459	9.39424	7.19461	9.15649	10.6926	18.0227	17.7656	18.913	15.7793	17.878	20.3756	-1.00824	1297.44	0.154972	-0.076355	0.939137	0.993682	10.3474	10.3355	10.1983	10.4145	10.4013	10.3835	10.3564	10.2638	1104	1540	1219	1250	1498	1221
1327	NM_001318786,NM_001318788,NM_001318794,NM_001318797,NM_001318802,NM_001861,XM_024450156	COX4I1	cytochrome c oxidase subunit 4I1	protein_coding	NP_001305715.1;NP_001305717.1;NP_001305723.1;NP_001305726.1;NP_001305731.1;NP_001852.1;XP_024305924.1	2265	123864	.	.	174.926	176.026	147.152	148.696	192.741	225.993	359.944	336.094	296.254	326.123	376.326	430.648	-1.13482	4820.17	0.154328	-1.18231	0.237082	0.91659	12.3233	12.1407	12.1176	12.3262	12.3922	12.1871	12.2329	12.0995	4272	5826	5043	4186	5462	4266
1329	NM_001862	COX5B	cytochrome c oxidase subunit 5B	protein_coding	NP_001853.2	2269	123866	.	.	192.481	216.901	207.234	149.318	196.89	203.126	396.067	414.137	417.213	327.486	384.427	387.074	1.10213	4841.4	0.145912	0.961509	0.336296	0.955831	12.1694	12.3096	12.0427	12.2612	12.2671	12.2348	12.3347	12.2687	3893	5391	4363	4404	6107	5167
1336	gene-COX5BP7	COX5BP7	cytochrome c oxidase subunit 5B pseudogene 7	pseudogene	.	2276	.	.	.	0.490501	0.135791	0.448643	0.704948	0.078104	0.01586	1.0093	0.259272	0.90323	1.5461	0.152496	0.030223	1.15368	4.65286	1.13001	0.18252	0.855175	NA	2.10214	2.32546	2.25191	2.17563	2.17028	2.22093	2.18351	2.21434	10	2	1	6	3	6
1337	NM_004373	COX6A1	cytochrome c oxidase subunit 6A1	protein_coding	NP_004364.2	2277	602072	.	.	452.96	482.38	443.618	317.71	436.083	477.631	932.053	921.027	893.113	696.805	851.448	910.165	1.1008	8434.63	0.160084	0.865493	0.386768	0.974777	12.9712	13.1097	12.7979	13.0518	13.1107	13.0787	13.1293	13.0292	6446	9293	7984	8066	10569	8607
1340	NM_001863	COX6B1	cytochrome c oxidase subunit 6B1	protein_coding	NP_001854.1	2280	124089	.	.	151.883	169.259	164.619	117.219	163.651	154.712	312.527	323.173	331.419	257.087	319.528	294.816	1.09449	2706.12	0.151823	0.858006	0.390889	0.974978	11.3355	11.4656	11.2006	11.4652	11.3957	11.3942	11.4828	11.4334	2161	3169	2351	2458	3370	2903
1345	NM_004374,XM_017013020	COX6C	cytochrome c oxidase subunit 6C	protein_coding	NP_004365.1;XP_016868509.1	2285	124090	.	.	190.253	200.066	169.325	125.106	190.761	195.31	391.482	381.994	340.894	274.384	372.459	372.178	1.0754	4695.5	0.182993	0.573118	0.566565	0.980661	12.1437	12.2485	11.9136	12.2615	12.2656	12.2525	12.2931	12.115	3421	5517	4456	4598	5959	4432
1347	NM_001366292,NM_001366293,NM_001865,NR_029466,NR_158783,NR_158784,XM_024446330	COX7A2	cytochrome c oxidase subunit 7A2	protein_coding	NP_001353221.1;NP_001353222.1;NP_001856.2;XP_024302098.1	2288	123996	.	.	159.157	158.95	136.265	95.2819	163.4	165.713	327.496	303.49	274.336	208.974	319.036	315.779	1.05425	3110.43	0.20027	0.380538	0.703546	0.985899	11.5643	11.6405	11.2787	11.698	11.6889	11.6752	11.6655	11.5061	2152	3794	3019	3113	3811	2889
1349	NM_001866	COX7B	cytochrome c oxidase subunit 7B	protein_coding	NP_001857.1	2291	300885	.	.	54.9536	61.6174	49.6973	40.1171	53.9208	56.037	113.078	117.648	100.053	87.9853	105.28	106.783	1.08938	4655.39	0.162627	0.759428	0.447596	0.979141	12.1217	12.2451	11.9762	12.2113	12.2235	12.2213	12.3175	12.1034	3704	5230	4263	4454	6145	4389
1350	NM_001867	COX7C	cytochrome c oxidase subunit 7C	protein_coding	NP_001858.1	2292	603774	.	.	224.098	276.853	208.265	165.272	236.933	229.738	461.124	528.607	419.289	362.477	462.609	437.783	1.10329	5079.43	0.177586	0.798547	0.424553	0.977034	12.2379	12.3796	12.0762	12.3671	12.3184	12.3115	12.4941	12.2174	3928	5914	4498	4674	7105	4733
1351	NM_004074	COX8A	cytochrome c oxidase subunit 8A	protein_coding	NP_004065.1	2294	123870	.	.	330.759	378.439	338.158	237.37	340.064	349.351	680.6	722.569	680.797	520.602	663.972	665.716	1.11058	5868.15	0.16456	0.919534	0.357816	0.959924	12.4411	12.5923	12.265	12.5549	12.557	12.5238	12.6379	12.5124	4430	6667	5372	5418	7628	6036
1352	NM_001303	COX10	cytochrome c oxidase assembly factor heme A:farnesyltransferase COX10	protein_coding	NP_001294.2	2260	602125	.	.	2.88808	3.26189	3.58054	3.69029	3.3934	3.35786	5.94278	6.22807	7.20852	8.09358	6.62559	6.39867	-1.09783	352.887	0.166396	-0.809263	0.418364	0.976023	8.52902	8.39394	8.55308	8.47626	8.45025	8.3592	8.43766	8.48286	405	391	303	278	386	375
1353	NM_001162861,NM_001162862,NM_001321518,NM_004375,NR_027941,NR_027942,NR_135677,XM_011524342,XM_017024192,XM_017024193,XM_017024196,XM_024450583,XM_024450584	COX11	cytochrome c oxidase copper chaperone COX11	protein_coding	NP_001156333.1;NP_001156334.1;NP_001308447.1;NP_004366.1;XP_011522644.1;XP_016879681.1;XP_016879682.1;XP_016879685.1;XP_024306351.1;XP_024306352.1	2261	603648	.	.	19.5372	23.5822	18.0119	16.0734	20.3061	18.6246	40.2016	45.0264	36.2625	35.2525	39.6474	35.4907	1.03881	2036.41	0.147113	0.37342	0.708836	0.985899	10.9641	11.019	10.882	11.0414	10.9911	11.0206	11.0926	10.8952	1811	2347	1779	1929	2595	1877
1355	NM_001320974,NM_001320975,NM_001320976,NM_001372024,NM_001372025,NM_001372026,NM_001372027,NM_001372028,NM_004376,NM_078470,NR_164009,XM_006717634,XM_011539298	COX15	cytochrome c oxidase assembly homolog COX15	protein_coding	NP_001307903.1;NP_001307904.1;NP_001307905.1;NP_001358953.1;NP_001358954.1;NP_001358955.1;NP_001358956.1;NP_001358957.1;NP_004367.2;NP_510870.1;XP_006717697.1;XP_011537600.1	2263	603646	.	.	15.33	14.6468	14.9406	13.5834	15.8889	15.4434	31.5444	27.9657	30.0791	29.7912	31.0229	29.4287	-1.03397	2524.24	0.118795	-0.40574	0.684933	0.985899	11.3255	11.2774	11.2512	11.3512	11.3408	11.315	11.2672	11.2774	2407	2903	2306	2344	2744	2532
1362	NM_001199775,NM_001304	CPD	carboxypeptidase D	protein_coding	NP_001186704.1;NP_001295.2	2301	603102	.	.	36.8222	34.3752	35.5729	37.2522	38.9802	37.2808	75.7687	65.6339	71.6172	81.702	76.1084	71.0417	-1.08508	12448.8	0.108665	-1.08404	0.278349	0.935876	13.6614	13.5437	13.6445	13.6655	13.6044	13.6084	13.5427	13.5472	13189	14496	10876	11443	13144	12045
1364	NM_001305	CLDN4	claudin 4	protein_coding	NP_001296.1	2046	602909	.	.	349.929	338.697	303.584	239.29	313.275	330.936	720.047	646.688	611.191	524.813	611.667	630.625	1.10396	19140.9	0.1512	0.943739	0.345303	0.956585	14.1513	14.2939	14.0187	14.234	14.2609	14.3261	14.2914	14.1686	15323	21071	17460	19667	23423	18592
1365	NM_001306	CLDN3	claudin 3	protein_coding	NP_001297.1	2045	602910	.	.	19.9709	27.7512	27.1379	19.9244	19.6403	23.5805	41.094	52.9865	54.6354	43.6984	38.3476	44.9346	1.16274	1057.99	0.166929	1.30313	0.192531	0.887118	9.93489	10.1512	9.95419	9.92523	10.0542	9.93314	10.1995	10.1559	959	993	936	844	1443	1250
1366	NM_001185022,NM_001185023,NM_001307	CLDN7	claudin 7	protein_coding	NP_001171951.1;NP_001171952.1;NP_001298.3	2049	609131	.	.	109.354	139.63	117.214	88.8137	117.283	125.269	225.018	266.601	235.981	194.787	228.994	238.711	1.08911	6429.71	0.164039	0.75076	0.452797	0.979141	12.5877	12.7107	12.4411	12.6669	12.6994	12.5994	12.8096	12.6288	5118	7140	5955	5565	8734	6496
1368	NM_001005502,NM_001874,NM_198320,XR_001748577,XR_001748578,XR_001748579,XR_001748580,XR_001748581,XR_001748582,XR_001748583,XR_001748584	CPM	carboxypeptidase M	protein_coding	NP_001005502.1;NP_001865.1;NP_938079.1	2311	114860	.	.	1.86524	1.64679	1.69776	1.98774	1.83742	2.33368	3.83808	3.14429	3.41802	4.35955	3.58755	4.44702	-1.26821	364.437	0.205592	-1.66735	0.0954455	0.748185	8.67014	8.32877	8.70727	8.60365	8.41456	8.37074	8.3378	8.5201	486	455	281	276	326	386
1371	NM_000097,XM_005247125,XR_001740025,XR_001740026,XR_001740027,XR_001740028	CPOX	coproporphyrinogen oxidase	protein_coding	NP_000088.3;XP_005247182.1	2321	612732	.	.	4.8636	4.95113	5.39338	4.36973	5.43517	5.60983	10.0078	9.45339	10.8582	9.58375	10.6121	10.69	-1.03237	522.739	0.147253	-0.312101	0.754964	0.985899	9.05292	9.0066	8.97086	9.07343	9.07611	8.99597	9.00407	9.05003	489	601	485	457	572	554
1374	NM_001031847,NM_001876,XM_005273762,XM_005273763,XM_017017220	CPT1A	carnitine palmitoyltransferase 1A	protein_coding	NP_001027017.1;NP_001867.2;XP_005273819.1;XP_005273820.1;XP_016872709.1	2328	600528	.	.	42.1625	43.4956	55.7546	51.0961	44.6873	44.0911	86.7575	83.0479	112.248	112.065	87.2515	84.0192	-1.00245	8718.87	0.144056	-0.0244923	0.98046	0.99589	13.0917	13.0882	13.1634	13.0632	13.0363	13.0119	13.0159	13.2193	9598	9199	7170	7302	9081	10421
1375	NM_001145134,NM_001145135,NM_001145137,NM_004377,NM_152245,NM_152246	CPT1B	carnitine palmitoyltransferase 1B	protein_coding	NP_001138606.1;NP_001138607.1;NP_001138609.1;NP_004368.1;NP_689451.1;NP_689452.1	2329	601987	.	.	3.34373	3.11034	3.3127	2.86596	2.42127	3.29251	6.88036	5.93869	6.66929	6.28565	4.7275	6.27414	1.13109	301.765	0.180439	0.984928	0.32466	0.95484	8.14655	8.32265	8.2067	8.0835	8.27427	8.30442	8.24773	8.27292	293	261	279	305	348	329
1376	NM_000098,NM_001330589	CPT2	carnitine palmitoyltransferase 2	protein_coding	NP_000089.1;NP_001317518.1	2330	600650	.	.	8.05291	10.5418	9.7831	7.45702	9.51045	9.26657	16.5704	20.1278	19.6958	16.3548	18.5691	17.6582	1.0603	886.168	0.163435	0.516875	0.605243	0.982046	9.74896	9.8327	9.65926	9.83507	9.79283	9.69421	9.90817	9.82282	761	1018	777	719	1159	953
1382	NM_001199723,NM_001878	CRABP2	cellular retinoic acid binding protein 2	protein_coding	NP_001186652.1;NP_001869.1	2339	180231	.	.	1.474	2.69137	1.22419	1.33627	0.684321	0.679619	3.03304	5.13873	2.46461	2.93072	1.33613	1.29507	1.89429	48.3406	0.440983	2.09001	0.0366169	0.529243	5.06248	5.98333	5.56543	5.4018	5.38714	5.58484	5.82719	5.51976	50	29	21	48	107	44
1384	NM_000755,NM_001257363,NM_001346546,NM_001346547,NM_001346548,NM_001346549,NM_004003,XM_005251708,XM_017014275,XM_024447414	CRAT	carnitine O-acetyltransferase	protein_coding	NP_000746.3;NP_001244292.2;NP_001333475.2;NP_001333476.2;NP_001333477.2;NP_001333478.2;NP_003994.3;XP_005251765.1;XP_016869764.1;XP_024303182.1	2342	600184	.	.	11.9546	10.1225	12.2143	13.1604	11.4972	10.932	24.5989	19.3273	24.5904	28.8635	22.4481	20.8319	-1.06922	1185.84	0.153135	-0.63054	0.528341	0.979714	10.2588	10.163	10.3411	10.2082	10.1508	10.2331	10.0836	10.2216	1403	1285	963	1115	1149	1241
1385	NM_001320793,NM_001371426,NM_001371427,NM_001371428,NM_004379,NM_134442,NR_135473,NR_163946,NR_163947,XM_011510646,XM_011510648,XM_011510650,XM_017003399,XM_017003401,XR_001738636,XR_001738637,XR_241290,XR_241292	CREB1	cAMP responsive element binding protein 1	protein_coding	NP_001307722.1;NP_001358355.1;NP_001358356.1;NP_001358357.1;NP_004370.1;NP_604391.1;XP_011508948.1;XP_011508950.1;XP_011508952.1;XP_016858888.1;XP_016858890.1	2345	123810	.	.	9.72477	7.22639	8.2903	9.85787	10.0442	8.0064	20.0106	13.7976	16.6905	21.6204	19.6112	15.2568	-1.07674	2736.25	0.145011	-0.735643	0.461948	0.979141	11.4701	11.3639	11.5037	11.468	11.3645	11.4949	11.2852	11.3598	3061	3154	2248	2739	2654	2643
1386	NM_001256090,NM_001256091,NM_001256092,NM_001256093,NM_001256094,NM_001880,NR_045768,NR_045769,NR_045770,NR_045771,NR_045772,NR_045773,NR_045774	ATF2	activating transcription factor 2	protein_coding	NP_001243019.1;NP_001243020.1;NP_001243021.1;NP_001243022.1;NP_001243023.1;NP_001871.2	784	123811	.	.	28.2411	23.2645	26.7711	26.5431	26.5593	23.6367	58.1114	44.4198	53.897	58.2146	51.8568	45.0417	-1.00066	3813.62	0.137123	-0.00692647	0.994474	0.998873	11.8972	11.8967	11.9464	11.928	11.8074	11.98	11.8067	11.892	4087	4296	3003	3838	3891	3917
1387	NM_001079846,NM_004380,XM_005255124,XM_005255125,XM_006720848,XM_011522381,XM_011522382,XM_017022944	CREBBP	CREB binding protein	protein_coding	NP_001073315.1;NP_004371.2;XP_005255181.1;XP_005255182.1;XP_006720911.1;XP_011520683.1;XP_011520684.1;XP_016878433.1	2348	600140	.	.	3.66995	2.9657	4.63014	7.44856	3.28138	3.30885	7.55162	5.66252	9.32164	16.3363	6.40686	6.30529	-1.28198	1553.86	0.300569	-1.19233	0.233132	0.91659	10.7696	10.4115	11.0896	10.406	10.3491	10.4963	10.2079	10.6361	2810	1381	1034	1297	1122	1727
1388	NM_001136153,NM_004381	ATF6B	activating transcription factor 6 beta	protein_coding	NP_001129625.1;NP_004372.3	2349	600984	.	.	8.3065	8.20215	8.85516	9.11698	8.96136	8.68327	17.0922	15.6607	17.8277	19.9955	17.497	16.5467	-1.07868	825.791	0.129152	-0.845998	0.397554	0.974978	9.74301	9.6342	9.75428	9.72237	9.67854	9.65612	9.64054	9.67804	905	934	711	724	879	840
1389	NM_001310	CREBL2	cAMP responsive element binding protein like 2	protein_coding	NP_001301.1	2350	603476	.	.	17.3947	15.8743	15.366	15.0934	15.9598	15.8369	35.793	30.3093	30.9357	33.103	31.1614	30.1786	1.01696	2171.11	0.123514	0.196493	0.844224	0.987017	11.0719	11.0965	11.066	11.0951	11.0677	11.1626	11.0788	11.0265	2150	2388	1859	2175	2442	2093
1390	NM_001267562,NM_001267563,NM_001267564,NM_001267565,NM_001267566,NM_001267567,NM_001267568,NM_001267569,NM_001267570,NM_001352445,NM_001352446,NM_001352465,NM_001352466,NM_001352467,NM_001881,NM_181571,NM_182717,NM_182718,NM_182719,NM_182720,NM_182721,NM_182723,NM_182724,NM_182769,NM_182770,NM_182771,NM_182772,NM_183011,NM_183012,NM_183013,NM_183060,XM_006717378,XM_006717379,XM_006717382,XM_00671…	CREM	cAMP responsive element modulator	protein_coding	NP_001254491.1;NP_001254492.1;NP_001254493.1;NP_001254494.1;NP_001254495.1;NP_001254496.1;NP_001254497.1;NP_001254498.1;NP_001254499.1;NP_001339374.1;NP_001339375.1;NP_001339394.1;NP_001339395.1;NP_001339396.1;NP_001872.3;NP_853549.1;NP_874386.1;NP_874387.1;NP_874388.1;NP_874389.1;NP_874390.1;NP_874392.1;NP_874393.1;NP_877570.1;NP_877571.1;NP_877572.1;NP_877573.1;NP_898829.1;NP_898830.1;NP_898831…	2352	123812	.	.	8.98702	6.17657	5.24079	5.12176	6.96253	5.45493	18.4925	11.7932	10.551	11.2331	13.5943	10.3948	1.14957	424.824	0.193498	1.03923	0.298697	0.945342	8.62551	8.82877	8.62718	8.7613	8.62214	8.92826	8.72594	8.65177	375	484	321	507	481	396
1396	NM_001311	CRIP1	cysteine rich protein 1	protein_coding	NP_001302.1	2360	123875	.	.	182.069	213.069	205.079	107.996	123.871	143.031	374.641	406.82	412.876	236.857	241.857	272.558	1.57161	3936.67	0.139679	4.6696	3.01782e-06	0.000914679	11.5803	12.2322	11.6147	11.7098	11.8104	12.035	12.1711	12.1102	2742	3304	2992	4057	5842	4980
1397	NM_001270837,NM_001270841,NM_001312,NR_073081,NR_073082,NR_073083,NR_073084,NR_073085,XM_024449480,XM_024449481,XR_002957531	CRIP2	cysteine rich protein 2	protein_coding	NP_001257766.1;NP_001257770.1;NP_001303.1;XP_024305248.1;XP_024305249.1	2361	601183	.	.	22.7276	18.4618	22.801	12.4536	8.97462	11.3557	46.7664	35.2498	45.9041	27.3133	17.5229	21.6391	1.9154	706.01	0.184262	5.08863	3.60651e-07	0.000178872	8.9199	9.85747	9.26213	9.00192	9.16112	9.7418	9.52989	9.69053	572	428	430	936	899	994
1398	NM_005206,NM_016823	CRK	CRK proto-oncogene, adaptor protein	protein_coding	NP_005197.3;NP_058431.2	2362	164762	.	.	29.1573	29.1162	27.7343	26.5409	27.7703	28.298	59.9967	55.5927	55.8361	58.2098	54.2213	53.924	1.02486	3748.53	0.111535	0.317685	0.750724	0.985899	11.8543	11.8897	11.8495	11.8693	11.8646	11.9054	11.9083	11.8319	3693	4056	3243	3560	4421	3691
1399	NM_005207,NR_156180	CRKL	CRK like proto-oncogene, adaptor protein	protein_coding	NP_005198.1	2363	602007	.	.	15.8864	13.8812	16.8572	17.4831	14.7629	15.5158	32.6893	26.504	33.9377	38.3441	28.8244	29.5666	-1.04574	3001.02	0.143655	-0.449177	0.653304	0.984498	11.583	11.5187	11.6787	11.4989	11.5182	11.5671	11.4362	11.5805	3518	3071	2525	2799	2973	3208
1407	NM_004075,XM_017018832,XM_024448844,XM_024448845	CRY1	cryptochrome circadian regulator 1	protein_coding	NP_004066.1;XP_016874321.1;XP_024304612.1;XP_024304613.1	2384	601933	.	.	9.42798	7.66469	7.39089	8.70764	7.78254	6.73584	19.3999	14.6345	14.8797	19.0977	15.1953	12.8357	1.03162	857.903	0.175687	0.255598	0.798261	0.985899	9.72139	9.76758	9.83484	9.73489	9.60167	9.88463	9.70082	9.66174	973	924	627	934	923	801
1408	NM_001127457,NM_021117	CRY2	cryptochrome circadian regulator 2	protein_coding	NP_001120929.1;NP_066940.3	2385	603732	.	.	12.4573	9.64258	9.32839	10.5615	9.24002	8.29954	25.6333	18.411	18.7804	23.1637	18.041	15.8154	1.09417	1483.18	0.177324	0.732167	0.464067	0.979141	10.4677	10.5983	10.6092	10.4786	10.3721	10.7268	10.502	10.4508	1647	1514	1068	1706	1623	1391
1410	NM_001289807,NM_001289808,NM_001330379,NM_001368245,NM_001368246,NM_001885	CRYAB	crystallin alpha B	protein_coding	NP_001276736.1;NP_001276737.1;NP_001317308.1;NP_001355174.1;NP_001355175.1;NP_001876.1	2389	123590	.	.	0.596815	0.299149	0.056314	0.379122	0.231498	0.311084	1.22806	0.571178	0.113374	0.831495	0.451998	0.592795	1.06477	9.8151	0.84429	0.107233	0.914604	0.992146	3.24341	3.34481	3.2887	3.24752	3.2645	3.35407	3.26121	3.19573	12	8	8	18	10	2
1416	NR_033733,NR_033734	CRYBB2P1	crystallin beta B2 pseudogene 1	transcribed_pseudogene	.	2399	.	.	.	1.49076	1.27708	1.72001	2.40492	2.29753	1.58768	3.06753	2.43838	3.46282	5.27449	4.48592	3.02545	-1.44525	93.9548	0.279339	-1.90206	0.0571639	0.633102	6.79331	6.26669	6.69753	6.66888	6.48438	6.45324	6.40365	6.50277	130	132	72	70	77	89
1417	NM_004076,XM_017028599	CRYBB3	crystallin beta B3	protein_coding	NP_004067.1;XP_016884088.1	2400	123630	.	.	0.170463	0.255609	0.187394	0.771452	0.298935	0.143057	0.350761	0.488045	0.377271	1.69196	0.583668	0.272607	-1.67476	65.1916	0.533237	-1.39517	0.162966	0.867121	6.35123	5.60708	6.42176	5.79228	5.74036	5.7899	5.91571	5.80189	170	46	30	38	69	45
1427	NM_017541	CRYGS	crystallin gamma S	protein_coding	NP_060011.1	2417	123730	.	.	1.63559	1.83991	1.6566	1.23063	1.05779	1.89498	3.36554	3.51302	3.33516	2.69903	2.06532	3.61104	1.21014	47.7378	0.35331	0.778831	0.436079	0.979141	5.43795	5.70393	5.51466	5.46823	5.6291	5.58631	5.62675	5.58089	40	36	50	46	64	51
1428	NM_001376256,NM_001888	CRYM	crystallin mu	protein_coding	NP_001363185.1;NP_001879.1	2418	123740	.	.	5.41402	4.83407	4.85755	3.65244	3.90935	3.40954	11.1404	9.22988	9.77946	8.01056	7.63296	6.49715	1.3394	199.806	0.189931	2.21966	0.026442	0.459135	7.4147	7.83911	7.55056	7.57508	7.5011	7.77755	7.69494	7.69146	175	196	138	228	248	225
1429	NM_001130042,NM_001130043,NM_001134759,NM_001889,XM_005270491,XM_011540747,XM_017000367,XM_017000368	CRYZ	crystallin zeta	protein_coding	NP_001123514.1;NP_001123515.1;NP_001128231.1;NP_001880.2;XP_005270548.1;XP_011539049.1;XP_016855856.1;XP_016855857.1	2419	123691	.	.	82.1757	82.1878	68.47	54.6079	73.154	74.2039	169.092	156.925	137.847	119.767	142.832	141.402	1.16802	5236.6	0.148687	1.50699	0.131813	0.829411	12.2381	12.4621	12.1335	12.3445	12.35	12.4516	12.4644	12.328	4107	5642	4564	5364	6736	5261
1431	NM_004077	CS	citrate synthase	protein_coding	NP_004068.2	2422	118950	.	.	23.8282	20.522	25.6838	33.1065	26.1157	27.7137	49.0311	39.1835	51.7079	72.6095	50.9906	52.8107	-1.26998	2762.56	0.154591	-2.23044	0.0257185	0.454805	11.5938	11.2492	11.6606	11.4324	11.4627	11.3478	11.2174	11.3814	3646	3021	2515	2304	2441	2705
1432	NM_001315,NM_139012,NM_139013,NM_139014,XM_006714998,XM_011514310,XM_017010299,XM_017010300,XM_017010301,XM_017010302,XM_017010303,XM_017010304,XR_926065	MAPK14	mitogen-activated protein kinase 14	protein_coding	NP_001306.1;NP_620581.1;NP_620582.1;NP_620583.1;XP_006715061.1;XP_011512612.2;XP_016865788.1;XP_016865789.1;XP_016865790.1;XP_016865791.1;XP_016865792.1;XP_016865793.1	6876	600289	.	.	24.3551	22.3227	22.3465	22.2897	21.3573	22.6294	50.1154	42.6216	44.989	48.886	41.6998	43.1221	1.03849	3262.48	0.114477	0.475917	0.634134	0.983877	11.6442	11.6988	11.6739	11.6527	11.6377	11.7381	11.6811	11.6413	3308	3465	2737	3219	3732	3249
1434	NM_001256135,NM_001316,NM_001362762,NR_045796	CSE1L	chromosome segregation 1 like	protein_coding	NP_001243064.1;NP_001307.2;NP_001349691.1	2431	601342	.	.	50.9046	69.8927	58.9712	44.1357	58.6136	63.4963	104.746	133.449	118.724	96.799	114.442	120.997	1.05989	7417.78	0.172689	0.485921	0.627023	0.983877	12.8143	12.8981	12.653	12.8798	12.9269	12.7484	13.0215	12.8445	5951	8304	7040	6014	10142	7581
1435	NM_000757,NM_172210,NM_172211,NM_172212,XM_017000369	CSF1	colony stimulating factor 1	protein_coding	NP_000748.4;NP_757349.2;NP_757350.2;NP_757351.2;XP_016855858.1	2432	120420	.	.	1.03798	0.561242	1.07452	1.42652	1.55469	0.814775	2.13585	1.0716	2.16328	3.12866	3.03551	1.55262	-1.35841	143.424	0.328245	-1.34632	0.178198	0.875472	7.366	6.92937	7.3049	7.35864	6.95169	7.11796	6.86146	7.15109	192	224	86	126	92	151
1437	NM_000758	CSF2	colony stimulating factor 2	protein_coding	NP_000749.2	2434	138960	.	.	1.31567	1.79636	1.31666	0.748178	2.71587	1.79956	2.70724	3.42986	2.65077	1.64091	5.30271	3.42921	-1.20739	46.5135	0.45576	-0.596566	0.550797	0.980661	5.66914	5.39722	5.3436	5.70928	5.54857	5.46087	5.54804	5.44955	23	85	45	35	58	38
1445	NM_001127190,NM_001354988,NM_004383	CSK	C-terminal Src kinase	protein_coding	NP_001120662.1;NP_001341917.1;NP_004374.1	2444	124095	.	.	2.93925	3.42526	3.8985	4.73383	3.02549	3.72261	6.04806	6.53998	7.84865	10.3823	5.90724	7.09372	-1.115	338.778	0.198193	-0.792378	0.42814	0.9774	8.48081	8.32328	8.55648	8.3241	8.41679	8.29791	8.30193	8.47078	425	330	303	267	333	386
1452	NM_001025105,NM_001271741,NM_001271742,NM_001892	CSNK1A1	casein kinase 1 alpha 1	protein_coding	NP_001020276.1;NP_001258670.1;NP_001258671.1;NP_001883.4	2451	600505	.	.	58.7629	61.0388	56.3419	51.8522	59.4471	57.7063	120.916	116.544	113.43	113.723	116.07	109.964	1.02169	11122.4	0.117014	0.264604	0.791314	0.985899	13.4256	13.4566	13.3766	13.4776	13.4367	13.4669	13.4897	13.391	10452	12587	9660	10470	13298	10839
1453	NM_001363749,NM_001893,NM_139062,NR_110578,XM_005256336,XR_002957961,XR_243518,XR_430028,XR_933922,XR_933923	CSNK1D	casein kinase 1 delta	protein_coding	NP_001350678.1;NP_001884.2;NP_620693.1;XP_005256393.1	2452	600864	.	.	7.9195	5.97256	8.00151	10.4087	6.73962	7.11609	16.2959	11.4036	16.1091	22.8285	13.159	13.5603	-1.13888	1053.81	0.20452	-0.917323	0.358973	0.961275	10.1319	9.94487	10.3143	9.94812	9.94847	10.0635	9.85428	10.0067	1484	1030	828	999	954	1052
1454	NM_001894,NM_152221	CSNK1E	casein kinase 1 epsilon	protein_coding	NP_001885.1;NP_689407.1	2453	600863	.	.	12.9157	12.6864	12.2181	12.7418	12.3027	12.6236	26.5765	24.2227	24.5981	27.9456	24.0209	24.0553	-1.00686	1276.6	0.123953	-0.0795517	0.936594	0.993231	10.3229	10.3133	10.359	10.3121	10.2893	10.3462	10.3264	10.271	1356	1376	1076	1207	1459	1244
1455	NM_001319,XM_005259498,XM_005259499,XM_005259500,XM_005259501,XM_017026297,XM_017026298,XR_430129	CSNK1G2	casein kinase 1 gamma 2	protein_coding	NP_001310.3;XP_005259555.1;XP_005259556.1;XP_005259557.1;XP_005259558.1;XP_016881786.1;XP_016881787.1	2455	602214	.	.	23.7111	23.0258	24.0188	19.2144	23.5066	21.9318	48.7902	43.964	48.3558	42.1412	45.8965	41.7927	1.07219	2385.92	0.125676	0.800124	0.423639	0.976987	11.1691	11.2698	11.1124	11.2658	11.1832	11.265	11.2346	11.2467	2126	2733	1995	2299	2747	2540
1456	NM_001031812,NM_001044723,NM_001270572,NM_001270573,NM_001270574,NM_001364140,NM_001364141,NM_001364143,NM_001364144,NM_001364145,NM_001364146,NM_001364147,NM_001364148,NM_001364149,NM_001364150,NM_004384,XM_005271892,XM_005271894,XM_005271895,XM_017009057,XM_017009059,XM_017009060,XM_017009061,XM_017009062,XM_017009063,XM_017009064,XM_017009065,XM_017009067,XM_017009068,XM_017009069,XM_017009070	CSNK1G3	casein kinase 1 gamma 3	protein_coding	NP_001026982.1;NP_001038188.1;NP_001257501.1;NP_001257502.1;NP_001257503.1;NP_001351069.1;NP_001351070.1;NP_001351072.1;NP_001351073.1;NP_001351074.1;NP_001351075.1;NP_001351076.1;NP_001351077.1;NP_001351078.1;NP_001351079.1;NP_004375.2;XP_005271949.1;XP_005271951.1;XP_005271952.1;XP_016864546.1;XP_016864548.1;XP_016864549.1;XP_016864550.1;XP_016864551.1;XP_016864552.1;XP_016864553.1;XP_016864554…	2456	604253	.	.	19.6451	15.8391	16.3448	19.5089	17.8177	16.6206	40.4235	30.2422	32.9061	42.7872	34.789	31.672	-1.06517	2812.68	0.150521	-0.605125	0.545096	0.980372	11.5023	11.4117	11.5747	11.4747	11.3884	11.5469	11.3655	11.3599	3261	3122	2269	2856	2864	2594
1457	NM_001362770,NM_001362771,NM_001895,NM_177559,NM_177560	CSNK2A1	casein kinase 2 alpha 1	protein_coding	NP_001349699.1;NP_001349700.1;NP_001886.1;NP_808227.1;NP_808228.1	2457	115440	.	.	10.4548	9.4059	10.8715	9.82655	10.0048	9.89011	21.5128	17.9591	21.8871	21.5517	19.5342	18.8464	-1.02469	4561.09	0.111606	-0.315259	0.752565	0.985899	12.1726	12.1375	12.1594	12.1835	12.1531	12.166	12.0913	12.1735	4635	5115	3971	4221	4794	4805
1459	NM_001896,XM_005255800,XM_005255801,XM_017022945	CSNK2A2	casein kinase 2 alpha 2	protein_coding	NP_001887.1;XP_005255857.1;XP_005255858.1;XP_016878434.1	2459	115442	.	.	4.35509	3.49645	5.49685	6.75156	4.50128	6.09688	8.96144	6.67591	11.0665	14.8076	8.7887	11.6181	-1.2385	342.772	0.241107	-1.2799	0.200579	0.891638	8.56674	8.25909	8.69746	8.34498	8.35968	8.32298	8.19001	8.45805	510	340	279	277	281	379
1460	NM_001282385,NM_001320	CSNK2B	casein kinase 2 beta	protein_coding	NP_001269314.1;NP_001311.3	2460	115441	.	.	29.8221	31.0246	27.2282	27.0727	28.4063	29.5315	61.3647	59.2365	54.8173	59.3763	55.463	56.2746	1.01854	973.273	0.133575	0.198361	0.842762	0.987017	9.91347	9.93981	9.90013	9.92277	9.93266	9.95729	9.98377	9.85499	953	1052	856	924	1181	919
1462	NM_001126336,NM_001164097,NM_001164098,NM_004385	VCAN	versican	protein_coding	NP_001119808.1;NP_001157569.1;NP_001157570.1;NP_004376.2	2464	118661	.	.	276.317	205.904	253.879	343.987	264.097	225.851	568.575	393.14	511.123	754.437	515.647	430.377	-1.1671	109130	0.192331	-1.1591	0.246415	0.923107	16.8428	16.6199	17.0083	16.7502	16.5796	16.7729	16.5138	16.6681	150204	121435	80408	104868	96577	105184
1464	NM_001897	CSPG4	chondroitin sulfate proteoglycan 4	protein_coding	NP_001888.2	2466	601172	.	.	0.108851	0.037938	0.051767	0.115173	0.043372	0.084991	0.223982	0.072437	0.104221	0.252598	0.084683	0.161957	-1.27173	22.5795	0.584048	-0.593783	0.552657	0.980661	4.65605	4.31808	4.57517	4.39529	4.48942	4.54654	4.37403	4.41052	37	15	22	30	13	16
1465	NM_001193570,NM_001193571,NM_001193572,NM_004078	CSRP1	cysteine and glycine rich protein 1	protein_coding	NP_001180499.1;NP_001180500.1;NP_001180501.1;NP_004069.1	2469	123876	.	.	51.2938	43.8547	45.0588	47.0504	54.2712	55.1986	105.547	83.7335	90.7147	103.191	105.964	105.185	-1.13719	3257.15	0.132069	-1.40433	0.160221	0.865021	11.7591	11.5738	11.6528	11.7576	11.7504	11.7018	11.5617	11.5608	3238	3920	3126	3097	3257	2966
1466	NM_001300965,NM_001321	CSRP2	cysteine and glycine rich protein 2	protein_coding	NP_001287894.1;NP_001312.1	2470	601871	.	.	0.932638	0.430029	0.165847	0.380719	0.493812	0.723764	1.91908	0.821071	0.333892	0.834997	0.964164	1.37919	-1.05852	17.701	0.660995	-0.124119	0.901221	0.9919	4.18335	4.10717	4.08431	4.10774	4.16778	4.22609	4.08633	4.01161	14	18	21	29	16	6
1468	NM_001270888,NM_001270953,NM_012140,XM_017024220	SLC25A10	solute carrier family 25 member 10	protein_coding	NP_001257817.1;NP_001257882.1;NP_036272.2;XP_016879709.1	10980	606794	.	.	7.51556	10.249	9.94623	6.9726	9.42603	9.75978	15.4647	19.5688	20.0243	15.2924	18.4042	18.5981	1.03605	642.235	0.186246	0.274332	0.783829	0.985899	9.30179	9.35169	9.14534	9.37317	9.39088	9.20785	9.422	9.36744	514	743	611	505	823	701
1471	NM_000099,NM_001288614	CST3	cystatin C	protein_coding	NP_000090.1;NP_001275543.1	2475	604312	.	.	344.202	360.783	377.176	259.006	321.387	335.405	708.261	688.857	759.349	568.056	627.505	639.141	1.13736	9751.06	0.127152	1.46037	0.144189	0.838643	13.1555	13.3412	13.08	13.2365	13.2488	13.2769	13.3105	13.3255	8108	10429	8501	9192	11818	10957
1476	NM_000100	CSTB	cystatin B	protein_coding	NP_000091.1	2482	601145	.	.	98.056	89.8728	94.1283	91.8543	92.328	85.6652	201.769	171.598	189.504	201.456	180.27	163.242	1.02325	1956.77	0.12344	0.268635	0.78821	0.985899	10.9173	10.951	10.9603	10.9462	10.8622	10.991	10.9118	10.9261	2041	2155	1568	1912	2157	2000
1477	NM_001033521,NM_001033522,NM_001324,XM_011528600	CSTF1	cleavage stimulation factor subunit 1	protein_coding	NP_001028693.1;NP_001028694.1;NP_001315.1;XP_011526902.1	2483	600369	.	.	13.4563	14.2193	13.9948	12.4929	14.6248	15.9276	27.689	27.1496	28.175	27.3996	28.5547	30.3513	1.0028	1873.74	0.122292	0.0329718	0.973697	0.995828	10.8698	10.8736	10.7998	10.8905	10.9165	10.8687	10.8886	10.8596	1740	2080	1724	1707	2163	1906
1478	NM_001306206,NM_001306209,NM_001325,XR_001755656	CSTF2	cleavage stimulation factor subunit 2	protein_coding	NP_001293135.1;NP_001293138.1;NP_001316.1	2484	300907	.	.	6.07937	8.05353	7.31019	5.45808	6.74544	10.2357	12.5095	15.3769	14.7172	11.9707	13.1704	19.505	-1.03056	1037.41	0.190455	-0.228012	0.819637	0.985899	10.0409	9.99631	9.86056	10.0143	10.1784	9.8492	10.11	10.0265	867	1127	1103	772	1318	1087
1479	NM_001033505,NM_001033506,NM_001326	CSTF3	cleavage stimulation factor subunit 3	protein_coding	NP_001028677.1;NP_001028678.1;NP_001317.1	2485	600367	.	.	10.242	10.5326	10.5942	8.80909	9.49216	9.62972	21.0749	20.1103	21.3287	19.3202	18.5334	18.3502	1.00843	687.136	0.166231	0.0728763	0.941905	0.993949	9.41887	9.43001	9.28433	9.47789	9.48243	9.34295	9.49153	9.43571	581	800	647	567	848	721
1486	NM_004388	CTBS	chitobiase	protein_coding	NP_004379.1	2496	600873	.	.	5.84833	4.86121	4.94295	5.6453	5.52808	5.30898	12.0341	9.28171	9.9514	12.3813	10.7935	10.1167	-1.07485	1274.48	0.142516	-0.730654	0.464991	0.979141	10.3664	10.2631	10.3848	10.3488	10.2946	10.3899	10.2314	10.2212	1402	1442	1086	1275	1304	1174
1487	NM_001012614,NM_001328,NM_001377186,NM_001377187,NM_001377188,NM_001377189,NM_001377190,NM_001377191,NM_001377192,NM_001377193,XM_005272263,XM_017007764,XM_024453899	CTBP1	C-terminal binding protein 1	protein_coding	NP_001012632.1;NP_001319.1;NP_001364115.1;NP_001364116.1;NP_001364117.1;NP_001364118.1;NP_001364119.1;NP_001364120.1;NP_001364121.1;NP_001364122.1;XP_005272320.1;XP_016863253.1;XP_024309667.1	2494	602618	.	.	36.0844	33.1957	31.7333	29.6396	31.9732	35.0428	74.2507	63.3818	63.8872	65.0058	62.4274	66.7769	1.08113	4549.99	0.107921	1.04276	0.297061	0.943893	12.0943	12.2068	12.1218	12.12	12.1081	12.2035	12.2031	12.1461	4447	4764	3777	4414	5461	4665
1488	NM_001083914,NM_001290214,NM_001290215,NM_001321012,NM_001321013,NM_001321014,NM_001329,NM_001363508,NM_022802,XM_005269561,XM_005269564,XM_005269567,XM_005269568,XM_005269569,XM_005269571,XM_005269572,XM_006717642,XM_011539351,XM_011539353,XM_011539354,XM_011539355,XM_011539357,XM_011539358,XM_017015756,XM_017015757,XM_024447830,XM_024447831	CTBP2	C-terminal binding protein 2	protein_coding	NP_001077383.1;NP_001277143.1;NP_001277144.1;NP_001307941.1;NP_001307942.1;NP_001307943.1;NP_001320.1;NP_001350437.1;NP_073713.2;XP_005269618.1;XP_005269621.1;XP_005269624.1;XP_005269625.1;XP_005269626.1;XP_005269628.1;XP_005269629.1;XP_006717705.1;XP_011537653.1;XP_011537655.1;XP_011537656.1;XP_011537657.1;XP_011537659.1;XP_011537660.1;XP_016871245.1;XP_016871246.1;XP_024303598.1;XP_024303599.1	2495	602619	.	.	23.047	21.1598	22.7014	23.1789	21.2653	18.86	47.4236	40.4012	45.7036	50.8363	41.5203	35.9393	-1.03041	4275.23	0.139221	-0.310448	0.756221	0.985899	12.0831	12.0402	12.1579	12.0649	11.9896	12.1442	11.9933	11.9967	4831	4665	3437	4299	4476	4097
1489	NM_001142544,NM_001330,NR_165660,XM_011545759,XM_011545760	CTF1	cardiotrophin 1	protein_coding	NP_001136016.1;NP_001321.1;XP_011544061.1;XP_011544062.1	2499	600435	.	.	1.09498	0.770443	0.832732	0.719762	0.590171	0.416188	2.25313	1.47104	1.6765	1.57859	1.1523	0.793081	1.5086	48.0431	0.367937	1.61225	0.106907	0.78009	5.25364	5.85638	5.57548	5.51534	5.423	5.71134	5.59402	5.59446	49	43	23	65	58	53
1490	NM_001901	CCN2	cellular communication network factor 2	protein_coding	NP_001892.2	2500	121009	.	.	4.91301	5.40157	5.4245	4.62542	7.87419	6.45395	10.1095	10.3134	10.9209	10.1445	15.3743	12.2985	-1.22666	489.182	0.203867	-1.44575	0.148248	0.844035	9.07401	8.77943	8.78621	9.17728	8.99911	8.80837	8.87347	8.85541	409	731	470	381	516	459
1491	NM_001190463,NM_001902,NM_153742,XM_005270509,XM_017000416	CTH	cystathionine gamma-lyase	protein_coding	NP_001177392.1;NP_001893.2;NP_714964.2;XP_005270566.1;XP_016855905.1	2501	607657	.	.	1.06693	1.63629	1.20365	1.28077	0.584304	1.32027	2.19541	3.12423	2.42326	2.809	1.14085	2.51587	1.08184	131.956	0.271985	0.417256	0.676491	0.985899	6.98888	7.09693	7.06519	6.82636	7.12641	7.00146	7.10748	7.05441	141	93	136	113	170	141
1495	NM_001290307,NM_001290309,NM_001290310,NM_001290312,NM_001323982,NM_001323983,NM_001323984,NM_001323985,NM_001323986,NM_001323987,NM_001323988,NM_001323989,NM_001323990,NM_001323991,NM_001323992,NM_001323993,NM_001323994,NM_001323995,NM_001323996,NM_001323997,NM_001323998,NM_001323999,NM_001324000,NM_001324001,NM_001324002,NM_001324003,NM_001324004,NM_001324005,NM_001324006,NM_001324007,NM_001324…	CTNNA1	catenin alpha 1	protein_coding	NP_001277236.1;NP_001277238.1;NP_001277239.1;NP_001277241.1;NP_001310911.1;NP_001310912.1;NP_001310913.1;NP_001310914.1;NP_001310915.1;NP_001310916.1;NP_001310917.1;NP_001310918.1;NP_001310919.1;NP_001310920.1;NP_001310921.1;NP_001310922.1;NP_001310923.1;NP_001310924.1;NP_001310925.1;NP_001310926.1;NP_001310927.1;NP_001310928.1;NP_001310929.1;NP_001310930.1;NP_001310931.1;NP_001310932.1;NP_001310…	2509	116805	.	.	154.248	146.067	142.061	137.034	148.531	150.367	317.396	278.892	286.004	300.544	290.005	286.537	-1.00655	19849.7	0.111414	-0.0846022	0.932578	0.99281	14.2815	14.2721	14.2494	14.2987	14.2893	14.3265	14.2704	14.2212	19462	22090	17569	19189	22298	19224
1497	NM_001031681,NM_001374492,NM_001374493,NM_001374494,NM_001374495,NM_001374496,NM_004937,XM_006721463,XM_006721464,XM_011523691,XM_011523692,XM_017024254	CTNS	cystinosin, lysosomal cystine transporter	protein_coding	NP_001026851.2;NP_001361421.1;NP_001361422.1;NP_001361423.1;NP_001361424.1;NP_001361425.1;NP_004928.2;XP_006721526.1;XP_006721527.1;XP_011521993.1;XP_011521994.1;XP_016879743.1	2518	606272	.	.	3.3791	2.85059	3.24398	3.21752	3.40151	2.74296	6.95315	5.44275	6.53095	7.0567	6.64141	5.22694	-1.04441	389.939	0.173854	-0.360605	0.718394	0.985899	8.63731	8.57625	8.68228	8.58545	8.58952	8.65752	8.47465	8.62603	438	412	333	383	367	414
1498	gene-CTNNA1P1	CTNNA1P1	catenin alpha 1 pseudogene 1	pseudogene	.	2513	.	.	.	0.085702	0.074904	0.076248	0.059579	0.169216	0.086735	0.176348	0.143018	0.153507	0.13067	0.330392	0.165281	-1.34436	11.8223	0.669486	-0.637685	0.523678	0.979141	3.75732	3.33941	3.51995	3.6363	3.55227	3.5477	3.53615	3.53622	8	23	10	10	11	10
1499	NM_001098209,NM_001098210,NM_001330729,NM_001904,XM_006712983,XM_006712985,XM_017005738,XM_024453356,XM_024453357,XM_024453358,XM_024453359,XM_024453360	CTNNB1	catenin beta 1	protein_coding	NP_001091679.1;NP_001091680.1;NP_001317658.1;NP_001895.1;XP_006713046.1;XP_006713048.1;XP_016861227.1;XP_024309124.1;XP_024309125.1;XP_024309126.1;XP_024309127.1;XP_024309128.1	2514	116806	.	.	181.575	175.963	165.921	151.812	177.741	177.024	373.625	335.973	334.042	332.957	347.038	337.334	1.01112	21683.6	0.120848	0.131991	0.894991	0.991124	14.3963	14.4123	14.3296	14.4507	14.4122	14.4592	14.4182	14.3448	20150	24814	19102	21093	24934	20917
1500	NM_001085458,NM_001085459,NM_001085460,NM_001085461,NM_001085462,NM_001085463,NM_001085464,NM_001085465,NM_001085466,NM_001085467,NM_001085468,NM_001085469,NM_001206883,NM_001206884,NM_001206885,NM_001206886,NM_001206887,NM_001206888,NM_001206889,NM_001206890,NM_001206891,NM_001331	CTNND1	catenin delta 1	protein_coding	NP_001078927.1;NP_001078928.1;NP_001078929.1;NP_001078930.1;NP_001078931.1;NP_001078932.1;NP_001078933.1;NP_001078934.1;NP_001078935.1;NP_001078936.1;NP_001078937.1;NP_001078938.1;NP_001193812.1;NP_001193813.1;NP_001193814.1;NP_001193815.1;NP_001193816.1;NP_001193817.1;NP_001193818.1;NP_001193819.1;NP_001193820.1;NP_001322.1	2515	601045	.	.	36.5945	32.9603	42.0922	52.3762	38.1353	40.6608	75.3003	62.9324	84.7422	114.872	74.4589	77.4825	-1.21159	9213.36	0.16845	-1.64384	0.100209	0.76248	13.3013	13.0244	13.4295	13.1245	13.1516	13.0746	12.9791	13.1646	12517	9565	7930	7605	8424	9514
1503	NM_001301237,NM_001905,NR_125440,XM_024453552,XM_024453553,XM_024453554,XM_024453561,XR_001737003,XR_001737004,XR_002959539	CTPS1	CTP synthase 1	protein_coding	NP_001288166.1;NP_001896.2;XP_024309320.1;XP_024309321.1;XP_024309322.1;XP_024309329.1	2519	123860	.	.	4.41595	6.33646	5.97457	5.4323	5.90257	7.10747	9.08666	12.0985	12.0283	11.9142	11.5247	13.5439	-1.13118	625.48	0.186815	-0.951869	0.341164	0.955831	9.37583	9.19623	9.2315	9.33558	9.41741	9.06729	9.35373	9.26174	591	725	646	428	773	627
1506	NM_001907	CTRL	chymotrypsin like	protein_coding	NP_001898.1	2524	118888	.	.	0.095723	0.076316	0.15405	0.319574	0.298383	0.378787	0.196967	0.145714	0.310141	0.700894	0.582589	0.72181	-2.97875	9.74769	0.727007	-2.16601	0.0303103	0.487316	3.86738	2.29295	3.30899	3.29251	3.31774	3.21505	3.20463	3.23663	15	14	14	4	4	7
1508	NM_001317237,NM_001908,NM_147780,NM_147781,NM_147782,NM_147783,XM_006716244,XM_006716245,XM_011543812,XM_017013097,XM_017013099,XM_017013100,XM_017013101,XM_024447071	CTSB	cathepsin B	protein_coding	NP_001304166.1;NP_001899.1;NP_680090.1;NP_680091.1;NP_680092.1;NP_680093.1;XP_006716307.1;XP_006716308.1;XP_011542114.1;XP_016868586.1;XP_016868588.1;XP_016868589.1;XP_016868590.1;XP_024302839.1	2527	116810	.	.	135.175	128.585	137.996	135.326	154.979	153.466	278.149	245.511	277.82	296.799	302.595	292.441	-1.12346	19326.1	0.109274	-1.53697	0.1243	0.822034	14.3198	14.1519	14.2365	14.3342	14.2889	14.1936	14.1627	14.1969	19524	23389	17872	16806	20081	19039
1509	NM_001909	CTSD	cathepsin D	protein_coding	NP_001900.1	2529	116840	.	.	80.3736	81.8335	91.6485	90.2713	86.2357	76.5796	165.384	156.248	184.511	197.984	168.374	145.929	-1.01982	6281.18	0.130898	-0.216296	0.828757	0.986338	12.6309	12.6026	12.7027	12.643	12.5186	12.5749	12.5853	12.659	7009	7032	4899	5477	6862	6805
1510	NM_001317331,NM_001910,NM_148964,XM_011509244,XM_011509245	CTSE	cathepsin E	protein_coding	NP_001304260.1;NP_001901.1;NP_683865.1;XP_011507546.1;XP_011507547.1	2530	116890	.	.	0.82736	0.782352	0.693037	0.966741	1.48537	1.87156	1.70245	1.49378	1.39526	2.12027	2.90018	3.56642	-1.85411	87.5939	0.311583	-2.85871	0.00425368	0.192989	6.83087	5.93892	6.35982	6.57361	6.67594	6.31474	6.2771	6.23252	77	130	127	62	70	56
1512	NM_001319137,NM_004390,XM_005254181,XM_017021951,XM_017021952,XM_024449852,XM_024449853,XM_024449854,XM_024449855	CTSH	cathepsin H	protein_coding	NP_001306066.1;NP_004381.2;XP_005254238.1;XP_016877440.1;XP_016877441.1;XP_024305620.1;XP_024305621.1;XP_024305622.1;XP_024305623.1	2535	116820	.	.	39.1678	31.082	37.7923	32.2831	43.1107	42.2269	80.5952	59.346	76.0853	70.8037	84.1732	80.4668	-1.10967	2609.69	0.153639	-0.97718	0.32848	0.954924	11.4227	11.2728	11.2462	11.4708	11.4396	11.3908	11.2227	11.2827	2344	3268	2535	2510	2550	2497
1513	NM_000396	CTSK	cathepsin K	protein_coding	NP_000387.1	2536	601105	.	.	1.18616	0.416081	0.865031	1.7725	1.86931	1.6135	2.44075	0.794439	1.74152	3.88748	3.64981	3.07466	-2.1786	76.6056	0.367537	-3.05656	0.00223894	0.137246	6.71099	5.59837	6.37798	6.39174	6.30467	6.18516	5.87336	6.05345	110	121	82	65	28	51
1514	NM_001257971,NM_001257972,NM_001257973,NM_001382757,NM_001382758,NM_001382766,NM_001382767,NM_001382768,NM_001912,NM_145918	CTSL	cathepsin L	protein_coding	NP_001244900.1;NP_001244901.1;NP_001244902.1;NP_001369686.1;NP_001369687.1;NP_001369695.1;NP_001369696.1;NP_001369697.1;NP_001903.1;NP_666023.1	2537	116880	.	.	23.3513	19.9876	22.1437	15.7116	18.3932	17.3123	48.0499	38.1631	44.5808	34.4588	35.9126	32.9899	1.24131	1116.11	0.135509	2.30144	0.0213668	0.419821	9.95953	10.2721	9.9802	10.0801	10.021	10.27	10.1416	10.2009	948	1153	861	1220	1295	1268
1515	NM_001201575,NM_001333	CTSV	cathepsin V	protein_coding	NP_001188504.1;NP_001324.2	2538	603308	.	.	0.424235	0.551603	0.53696	0.40729	0.501037	0.736377	0.872946	1.0532	1.08104	0.893273	0.97827	1.40323	-1.09654	83.3084	0.299269	-0.444275	0.656844	0.984498	6.44874	6.30864	6.28518	6.35567	6.52028	6.28958	6.39417	6.36762	68	87	100	62	99	85
1519	NM_001334	CTSO	cathepsin O	protein_coding	NP_001325.1	2542	600550	.	.	0.461635	0.423074	0.590757	0.231752	0.354592	0.368058	0.949902	0.807793	1.18934	0.508282	0.692338	0.701363	1.50881	42.8208	0.364955	1.62598	0.103955	0.769896	5.09407	5.6861	5.28547	5.3742	5.3835	5.45155	5.42506	5.52078	26	41	34	45	51	62
1520	NM_001199739,NM_004079	CTSS	cathepsin S	protein_coding	NP_001186668.1;NP_004070.3	2545	116845	.	.	16.5534	9.48762	11.8629	16.766	21.4207	19.5336	34.0619	18.1151	23.883	36.7713	41.8236	37.2228	-1.55127	2273.55	0.206715	-3.06434	0.00218151	0.13576	11.4327	10.7999	11.2021	11.4004	11.2958	11.1658	10.7033	10.8572	2493	3346	2394	2161	1524	1687
1522	NM_001336	CTSZ	cathepsin Z	protein_coding	NP_001327.2	2547	603169	.	.	77.7469	86.6413	88.0482	75.568	78.9624	77.7244	159.979	165.428	177.263	165.737	154.173	148.11	1.06465	4385.2	0.11269	0.802018	0.422543	0.976761	12.0526	12.1429	12.069	12.0883	12.0534	12.0684	12.1576	12.1462	4288	4707	3634	3873	5310	4779
1523	NM_001202543,NM_001202544,NM_001202545,NM_001202546,NM_001913,NM_181500,NM_181552,XM_005250150,XM_005250154,XM_006715854,XM_006715855,XM_011515825,XM_017011760,XM_024446668	CUX1	cut like homeobox 1	protein_coding	NP_001189472.1;NP_001189473.1;NP_001189474.1;NP_001189475.1;NP_001904.2;NP_852477.1;NP_853530.2;XP_005250207.1;XP_005250211.1;XP_006715917.1;XP_006715918.1;XP_011514127.1;XP_016867249.1;XP_024302436.1	2557	116896	.	.	19.0294	18.3181	18.3795	17.3538	16.3937	19.5943	39.1567	34.9756	37.0026	38.0605	32.0085	37.3386	-1.12037	3065.86	0.203183	-0.807033	0.419647	0.976502	11.6617	11.4978	11.884	11.4527	11.4693	11.4814	11.4586	11.6228	4393	2888	2367	2515	3031	3345
1525	NM_001207063,NM_001207064,NM_001207065,NM_001207066,NM_001338,XM_011529476,XM_011529477,XM_011529478,XM_011529479,XR_001754814	CXADR	CXADR Ig-like cell adhesion molecule	protein_coding	NP_001193992.1;NP_001193993.1;NP_001193994.1;NP_001193995.1;NP_001329.1;XP_011527778.1;XP_011527779.1;XP_011527780.1;XP_011527781.1	2559	602621	.	.	32.4044	33.8585	30.5273	29.4323	33.1596	33.4887	66.6783	64.6474	61.4591	64.5514	64.7438	63.8153	-1.01278	6006.05	0.11908	-0.153852	0.877727	0.990449	12.5614	12.543	12.507	12.581	12.5818	12.5604	12.596	12.4784	5769	6740	5423	5543	7145	5693
1528	NM_001190807,NM_001914,NM_148923,XM_011525835	CYB5A	cytochrome b5 type A	protein_coding	NP_001177736.1;NP_001905.1;NP_683725.1;XP_011524137.1	2570	613218	.	.	1.40568	2.98974	2.31891	0.86379	1.35525	1.3214	2.89246	5.70842	4.66854	1.89447	2.64612	2.51804	1.71053	178.949	0.307733	2.51661	0.0118488	0.323858	7.04687	7.81809	7.11597	7.34275	7.35591	7.30928	7.8008	7.618	96	162	133	128	343	241
1534	NM_001017916,NM_001017917,NM_001330421,NM_001915	CYB561	cytochrome b561	protein_coding	NP_001017916.1;NP_001017917.1;NP_001317350.1;NP_001906.3	2571	600019	.	.	8.49386	12.2874	11.6964	9.31044	10.5176	12.118	17.4777	23.4608	23.5477	20.4198	20.5356	23.0918	-1.00781	1169.53	0.17256	-0.0650524	0.948132	0.994495	10.1978	10.1856	10.0989	10.1808	10.2866	10.0149	10.2907	10.2291	1060	1258	1148	862	1495	1267
1535	NM_000101,XM_011522905	CYBA	cytochrome b-245 alpha chain	protein_coding	NP_000092.2;XP_011521207.1	2577	608508	.	.	269.718	378.393	319.145	223.941	315.776	310.472	554.996	722.482	642.519	491.151	616.55	591.629	1.11225	7814.18	0.174724	0.878402	0.379726	0.972243	12.8532	13.0065	12.7045	12.9753	12.9372	12.8343	13.122	12.941	6102	8959	6898	6421	10994	8189
1536	NM_000397	CYBB	cytochrome b-245 beta chain	protein_coding	NP_000388.2	2578	300481	.	.	0.714801	0.820962	0.689597	0.819665	0.850143	1.03797	1.47084	1.5675	1.38833	1.7977	1.6599	1.97793	-1.23562	127.864	0.227767	-1.34012	0.180208	0.877353	7.14462	6.83581	7.00866	7.0171	7.11376	6.92513	6.99131	6.88889	133	145	139	102	144	107
1537	NM_001916,XM_017013102,XM_024447072	CYC1	cytochrome c1	protein_coding	NP_001907.3;XP_016868591.1;XP_024302840.1	2579	123980	.	.	140.442	174.237	150.43	97.2369	154.32	165.375	288.985	332.678	302.854	213.261	301.308	315.135	1.10416	6494.34	0.190453	0.750557	0.452919	0.979141	12.5918	12.7346	12.3435	12.7122	12.7414	12.6275	12.8073	12.6595	4534	7490	6223	5727	8684	6705
1540	NM_001042355,NM_001042412,NM_001378743,NM_001378744,NM_001378745,NM_001378746,NM_001378747,NM_001378748,NM_001378749,NM_001378750,NM_001378751,NM_001378752,NM_001378753,NM_001378754,NM_001378755,NM_015247,NR_166071,XM_011522911,XM_017022978,XM_017022980,XR_933218	CYLD	CYLD lysine 63 deubiquitinase	protein_coding	NP_001035814.1;NP_001035877.1;NP_001365672.1;NP_001365673.1;NP_001365674.1;NP_001365675.1;NP_001365676.1;NP_001365677.1;NP_001365678.1;NP_001365679.1;NP_001365680.1;NP_001365681.1;NP_001365682.1;NP_001365683.1;NP_001365684.1;NP_056062.1;XP_011521213.1;XP_016878467.1;XP_016878469.1	2584	605018	.	.	5.6434	4.78402	4.82395	5.13331	5.3371	4.84429	11.6124	9.13431	9.71182	11.2584	10.4206	9.23118	-1.02928	1572.94	0.136621	-0.304713	0.760585	0.985899	10.6395	10.5987	10.6513	10.6681	10.5678	10.6972	10.5601	10.5544	1654	1811	1292	1578	1660	1503
1555	NM_000767	CYP2B6	cytochrome P450 family 2 subfamily B member 6	protein_coding	NP_000758.1	2615	123930	.	.	0.203314	0.223711	0.170575	0.213356	0.150555	0.320992	0.418357	0.427141	0.34341	0.467936	0.293958	0.611677	-1.15174	24.1357	0.48125	-0.423522	0.671914	0.985899	4.69617	4.48209	4.58752	4.52808	4.66704	4.57378	4.59492	4.53626	25	19	31	21	29	19
1556	NR_001278	CYP2B7P	cytochrome P450 family 2 subfamily B member 7, pseudogene	transcribed_pseudogene	.	2616	.	.	.	0.087939	0.144438	0.167346	0.255422	0.105294	0.169321	0.180951	0.275782	0.336909	0.560195	0.205586	0.322655	-1.35773	17.0368	0.582615	-0.757269	0.448889	0.979141	4.29776	3.84858	4.17283	4.0345	4.08956	4.01727	4.06919	4.08247	29	13	16	9	18	18
1557	NM_000769	CYP2C19	cytochrome P450 family 2 subfamily C member 19	protein_coding	NP_000760.1	2621	124020	.	.	1.44566	3.16357	2.51884	0.975831	1.11316	0.930637	2.97473	6.04034	5.07105	2.1402	2.17344	1.7734	2.30603	251.999	0.275002	4.38328	1.16907e-05	0.00277306	7.25269	8.45736	7.6091	7.6689	7.5619	7.82556	8.38639	8.18396	153	183	120	199	534	376
1559	NM_000771	CYP2C9	cytochrome P450 family 2 subfamily C member 9	protein_coding	NP_000762.2	2623	601130	.	.	0.475711	1.2708	0.827161	0.373226	0.159589	0.291015	0.978867	2.4264	1.66528	0.818563	0.311597	0.554553	2.98923	52.8152	0.453102	3.48658	0.000489248	0.0497362	4.73285	6.3045	5.53765	5.36808	5.47316	5.59671	6.0038	5.78242	37	17	24	41	133	77
1562	NM_000772,NM_001128925	CYP2C18	cytochrome P450 family 2 subfamily C member 18	protein_coding	NP_000763.1;NP_001122397.1	2620	601131	.	.	7.39212	12.0003	11.6256	5.57234	5.45373	4.5121	15.2107	22.9126	23.4052	12.2213	10.6483	8.59817	1.9288	638.206	0.210267	4.50716	6.57023e-06	0.00173444	8.76752	9.7153	9.06607	9.03764	8.88307	9.25296	9.64391	9.58871	484	500	321	560	1114	953
1564	NM_001348386,NR_002570,NR_145674	CYP2D7	cytochrome P450 family 2 subfamily D member 7 (gene/pseudogene)	protein_coding	NP_001335315.1	2624	.	.	.	0.879188	0.715331	0.500525	0.893148	0.621432	0.444111	1.8091	1.36581	1.00768	1.95886	1.21334	0.84629	1.04324	56.4416	0.382024	0.159855	0.872995	0.990449	5.78454	5.85205	5.92022	5.78095	5.67838	5.90322	5.823	5.70321	77	57	32	67	67	42
1565	NM_000106,NM_001025161	CYP2D6	cytochrome P450 family 2 subfamily D member 6	protein_coding	NP_000097.3;NP_001020332.2	2625	124030	.	.	0.619993	0.406487	0.670355	0.338831	0.353692	0.490158	1.27575	0.776122	1.34959	0.743129	0.690579	0.934036	1.38641	28.0707	0.439415	1.07269	0.283411	0.939078	4.55706	5.02685	4.74345	4.74621	4.80511	4.85926	4.76763	4.87257	21	23	25	33	27	39
1568	gene-CYP2D8P	CYP2D8P	ccytochrome P450 family 2 subfamily D member 8, pseudogene	pseudogene	.	2628	.	.	.	0.377714	0.680332	0.884729	0.75685	0.487104	0.425179	0.777218	1.29899	1.78118	1.65993	0.951067	0.810212	1.12193	33.2548	0.462948	0.358542	0.719938	0.985899	4.971	5.13531	5.11667	5.00245	4.9684	4.95114	5.07305	5.14342	44	30	20	19	42	49
1571	NM_000773	CYP2E1	cytochrome P450 family 2 subfamily E member 1	protein_coding	NP_000764.1	2631	124040	.	.	0.854958	1.09813	1.01039	0.991671	0.817115	0.898792	1.75924	2.09671	2.03418	2.17495	1.59541	1.71272	1.08019	57.7849	0.306425	0.363166	0.716481	0.985899	5.7976	5.90562	5.87839	5.80671	5.82772	5.8193	5.90747	5.86538	63	55	47	48	76	62
1576	NM_001202855,NM_017460	CYP3A4	cytochrome P450 family 3 subfamily A member 4	protein_coding	NP_001189784.1;NP_059488.2	2637	124010	.	.	0.478125	0.343807	0.36487	0.253699	0.319236	0.461049	0.983835	0.656444	0.734575	0.556416	0.623304	0.878567	1.1411	37.703	0.394601	0.482561	0.629407	0.983877	5.13925	5.32781	5.14688	5.19479	5.28206	5.30445	5.21073	5.21463	27	36	40	45	40	37
1577	NM_000777,NM_001190484,NM_001291829,NM_001291830,NR_033807	CYP3A5	cytochrome P450 family 3 subfamily A member 5	protein_coding	NP_000768.1;NP_001177413.1;NP_001278758.1;NP_001278759.1	2638	605325	.	.	173.919	139.877	143.335	153.19	143.572	141.162	357.872	267.072	288.569	335.977	280.324	268.996	1.02304	15576.8	0.155581	0.211198	0.832733	0.986394	13.9105	13.9435	14.012	13.8872	13.8353	14.0863	13.842	13.8563	17378	16209	12277	17054	16042	14868
1593	NM_000784,XM_017003488	CYP27A1	cytochrome P450 family 27 subfamily A member 1	protein_coding	NP_000775.1;XP_016858977.1	2605	606530	.	.	3.05972	2.6117	2.04485	3.28861	2.87831	4.14359	6.29596	4.98662	4.11679	7.21262	5.61987	7.89594	-1.3512	207.955	0.236566	-1.83558	0.06642	0.665787	7.9011	7.46655	7.76673	7.66565	7.88405	7.7066	7.59992	7.44179	238	218	245	196	204	140
1594	NM_000785	CYP27B1	cytochrome P450 family 27 subfamily B member 1	protein_coding	NP_000776.1	2606	609506	.	.	0.59733	0.626437	0.949218	1.08514	0.990967	1.29798	1.22912	1.19608	1.91101	2.37995	1.93485	2.47341	-1.58433	79.7448	0.294217	-2.25641	0.0240451	0.442684	6.61269	5.94548	6.38778	6.33655	6.44714	6.13904	6.15026	6.29912	98	94	96	47	61	82
1595	NM_000786,NM_001146152	CYP51A1	cytochrome P450 family 51 subfamily A member 1	protein_coding	NP_000777.1;NP_001139624.1	2649	601637	.	.	178.741	206.703	158.675	137.205	163.602	158.245	367.795	394.666	319.452	300.921	319.431	301.548	1.16549	18994.6	0.146804	1.50497	0.132333	0.830479	14.0986	14.3195	14.0674	14.2	14.1478	14.2729	14.3991	14.1375	16316	20389	15445	18633	26524	18044
1601	NM_001244871,NM_001343	DAB2	DAB adaptor protein 2	protein_coding	NP_001231800.1;NP_001334.2	2662	601236	.	.	8.14404	6.60297	8.5113	9.21266	8.74095	7.07021	16.7579	12.6073	17.1354	20.2053	17.0666	13.4729	-1.10343	1281.42	0.168089	-0.84473	0.398262	0.974978	10.3923	10.2513	10.4592	10.3938	10.2103	10.3339	10.154	10.3363	1528	1519	978	1191	1183	1348
1603	NM_001344	DAD1	defender against cell death 1	protein_coding	NP_001335.1	2664	600243	.	.	104.109	121.575	114.625	67.5952	102.213	110.495	214.224	232.129	230.769	148.251	199.57	210.558	1.19353	2552.31	0.182835	1.39598	0.162721	0.866848	11.1845	11.4394	10.9873	11.3125	11.3585	11.3219	11.4518	11.3746	1747	2775	2353	2362	3393	2833
1604	NM_000574,NM_001114752,NM_001300902,NM_001300903,NM_001300904,NR_125349,XM_017000467	CD55	CD55 molecule (Cromer blood group)	protein_coding	NP_000565.1;NP_001108224.1;NP_001287831.1;NP_001287832.1;NP_001287833.1;XP_016855956.1	2665	125240	.	.	122.347	78.9466	86.9216	115.81	113.74	95.2378	251.752	150.736	174.995	253.997	222.077	181.483	-1.15696	9490.67	0.19047	-1.1043	0.269462	0.932208	13.3136	13.1034	13.3415	13.313	13.1356	13.3656	12.9691	13.0373	11181	11629	7649	10379	8166	8068
1605	NM_001165928,NM_001177634,NM_001177635,NM_001177636,NM_001177637,NM_001177638,NM_001177639,NM_001177640,NM_001177641,NM_001177642,NM_001177643,NM_001177644,NM_004393	DAG1	dystroglycan 1	protein_coding	NP_001159400.2;NP_001171105.1;NP_001171106.1;NP_001171107.1;NP_001171108.1;NP_001171109.1;NP_001171110.1;NP_001171111.1;NP_001171112.1;NP_001171113.1;NP_001171114.1;NP_001171115.1;NP_004384.5	2666	128239	.	.	11.6427	10.4715	13.1268	18.4195	12.061	12.0841	23.9572	19.9937	26.4275	40.398	23.549	23.0273	-1.24797	2600.38	0.199797	-1.59955	0.109699	0.787123	11.4954	11.176	11.6822	11.2741	11.2632	11.2293	11.1553	11.3138	3888	2630	2087	2100	2380	2618
1606	NM_001345,NM_001351033,NM_001351034,NM_001351035,NM_001351036,NM_001351037,NM_001351038,NM_001351039,NM_001351040,NM_201444,NM_201445,NM_201554,NR_147026,NR_147027,XM_005268689,XM_011537993,XM_011537995,XM_017018900,XM_017018901,XM_017018902,XM_017018903,XM_017018904,XM_017018905,XM_017018906,XM_017018907,XM_017018908,XR_001748602,XR_002957293,XR_002957294,XR_002957295,XR_002957296	DGKA	diacylglycerol kinase alpha	protein_coding	NP_001336.2;NP_001337962.1;NP_001337963.1;NP_001337964.1;NP_001337965.1;NP_001337966.1;NP_001337967.1;NP_001337968.1;NP_001337969.1;NP_958852.1;NP_958853.1;NP_963848.1;XP_005268746.1;XP_011536295.1;XP_011536297.1;XP_016874389.1;XP_016874390.1;XP_016874391.1;XP_016874392.1;XP_016874393.1;XP_016874394.1;XP_016874395.1;XP_016874396.1;XP_016874397.1	2849	125855	.	.	20.6624	19.2591	20.3103	26.1439	22.2971	24.0353	42.5169	36.7721	40.8896	57.3391	43.535	45.8012	-1.22247	2346.26	0.130363	-2.22302	0.0262148	0.457324	11.3337	11.0441	11.3584	11.2	11.2608	11.1525	11.0691	11.0864	2869	2568	2215	2045	2293	2134
1608	NM_001080744,NM_001080745,NM_001346	DGKG	diacylglycerol kinase gamma	protein_coding	NP_001074213.1;NP_001074214.1;NP_001337.2	2853	601854	.	.	0.104578	0.089383	0.070967	0.095629	0.024814	0.073026	0.215188	0.170662	0.142874	0.209734	0.048449	0.139157	1.35046	16.5542	0.619456	0.699732	0.484095	0.979141	3.81925	4.24736	4.06968	3.93405	4.03015	4.08665	4.05927	4.01706	21	6	14	21	22	15
1609	NM_001347,XM_011513411,XM_011513412,XM_011513414,XM_011513415,XM_017007814,XM_017007815,XR_002959715	DGKQ	diacylglycerol kinase theta	protein_coding	NP_001338.2;XP_011511713.1;XP_011511714.1;XP_011511716.1;XP_011511717.1;XP_016863303.1;XP_016863304.1	2856	601207	.	.	11.0694	9.67006	10.7983	10.0185	11.323	10.8419	22.7774	18.4634	21.7397	21.9727	22.1081	20.6601	-1.04435	1755.95	0.126358	-0.495465	0.620272	0.983877	10.8088	10.7466	10.7604	10.8411	10.7829	10.8148	10.6957	10.7628	1740	2054	1542	1677	1802	1780
1611	NM_001291963,NM_004394	DAP	death associated protein	protein_coding	NP_001278892.1;NP_004385.1	2672	600954	.	.	18.487	16.9942	19.1959	29.6294	20.5706	17.6681	38.0406	32.4477	38.6462	64.9836	40.164	33.6679	-1.27235	1703.62	0.20322	-1.70993	0.0872786	0.732934	10.8975	10.5504	11.0747	10.7359	10.59	10.64	10.565	10.6434	2571	1876	1266	1409	1593	1597
1613	NM_001348,NM_001375658	DAPK3	death associated protein kinase 3	protein_coding	NP_001339.1;NP_001362587.1	2676	603289	.	.	6.70319	6.59739	6.32647	5.45342	6.19799	5.76227	13.7931	12.5967	12.7368	11.9605	12.1015	10.9805	1.10371	491.776	0.146259	0.973321	0.330394	0.954924	8.86862	9.01156	8.87168	8.94686	8.88888	9.00178	8.99725	8.93163	453	538	400	487	599	501
1615	NM_001293312,NM_001349	DARS1	aspartyl-tRNA synthetase 1	protein_coding	NP_001280241.1;NP_001340.2	2678	603084	.	.	42.1876	48.5391	41.6982	31.6851	42.4186	44.9134	86.8091	92.6776	83.949	69.4922	82.8219	85.5861	1.0936	4690.62	0.157874	0.817623	0.413572	0.975657	12.1297	12.2586	11.9825	12.2137	12.2424	12.2024	12.3209	12.1617	3710	5217	4333	4336	6138	4670
1616	NM_001141969,NM_001141970,NM_001254717,NM_001350,XM_005248860	DAXX	death domain associated protein	protein_coding	NP_001135441.1;NP_001135442.1;NP_001241646.1;NP_001341.1;XP_005248917.1	2681	603186	.	.	11.5305	11.2866	12.3131	11.0313	12.2097	11.9606	23.7262	21.55	24.7894	24.194	23.8393	22.7919	-1.01032	1055.92	0.121337	-0.12206	0.902852	0.992091	10.0517	10.0368	10.0407	10.032	10.072	10.0553	10.0238	10.0404	1063	1129	953	978	1165	1084
1622	NM_001079862,NM_001079863,NM_001178017,NM_001178041,NM_001178042,NM_001178043,NM_001282633,NM_001282634,NM_001282635,NM_001282636,NM_001352432,NM_020548	DBI	diazepam binding inhibitor, acyl-CoA binding protein	protein_coding	NP_001073331.1;NP_001073332.1;NP_001171488.1;NP_001171512.1;NP_001171513.1;NP_001171514.1;NP_001269562.1;NP_001269563.1;NP_001269564.1;NP_001269565.1;NP_001339361.1;NP_065438.1	2690	125950	.	.	147.51	178.313	151.54	121.426	182.119	183.289	303.529	340.461	305.088	266.312	355.585	349.273	-1.03435	3418.6	0.176309	-0.276328	0.782296	0.985899	11.7634	11.7145	11.5262	11.8507	11.8395	11.6699	11.82	11.6623	2703	4235	3362	2897	4263	3241
1627	NM_001363541,NM_001364151,NM_001364152,NM_004395,NM_080881,XM_006714826,XM_011534446,XM_011534447,XM_017009139,XM_017009140	DBN1	drebrin 1	protein_coding	NP_001350470.2;NP_001351080.2;NP_001351081.2;NP_004386.3;NP_543157.1;XP_006714889.1;XP_011532748.1;XP_011532749.1;XP_016864628.1;XP_016864629.1	2695	126660	.	.	14.2596	15.8134	15.4103	13.6552	18.0129	19.4097	29.3418	30.1931	31.0248	29.9488	35.1701	36.9867	-1.14087	1692.22	0.15322	-1.24089	0.214645	0.901198	10.8168	10.6263	10.6166	10.8241	10.8691	10.6235	10.7049	10.6626	1509	2071	1754	1375	1877	1627
1628	NM_001352,XM_017026388,XR_243907	DBP	D-box binding PAR bZIP transcription factor	protein_coding	NP_001343.2;XP_016881877.1	2697	124097	.	.	3.58372	2.64439	2.77864	4.0149	2.79986	2.11626	7.3742	5.04903	5.59409	8.80552	5.4667	4.03271	1.10166	218.529	0.26972	0.517869	0.60455	0.982046	7.69816	7.84164	7.9091	7.7456	7.48607	7.90721	7.71954	7.73278	277	232	118	250	232	216
1629	NM_001918,XM_005270545,XM_017000468,XM_017000469,XR_946560	DBT	dihydrolipoamide branched chain transacylase E2	protein_coding	NP_001909.3;XP_005270602.1;XP_016855957.1;XP_016855958.1	2698	248610	.	.	1.47247	1.82447	2.01147	1.68703	1.90685	1.65792	3.02989	3.48354	4.04959	3.70001	3.72311	3.1593	-1.06922	629.447	0.154351	-0.625556	0.531606	0.979714	9.3452	9.24908	9.30321	9.41581	9.2395	9.21609	9.31161	9.28044	642	794	510	518	726	636
1632	NM_001178029,NM_001919	ECI1	enoyl-CoA delta isomerase 1	protein_coding	NP_001171500.1;NP_001910.2	2703	600305	.	.	42.5045	42.2233	45.7942	38.0376	44.9059	45.4835	87.4611	80.6186	92.1952	83.4245	87.6783	86.6726	-1.00232	2347.76	0.122918	-0.0272189	0.978285	0.99589	11.1988	11.1954	11.1189	11.2393	11.2301	11.1876	11.1768	11.2216	2166	2678	2130	2123	2595	2493
1633	NM_000788	DCK	deoxycytidine kinase	protein_coding	NP_000779.1	2704	125450	.	.	10.9788	10.9482	10.0879	8.39692	10.5109	10.1848	22.591	20.9039	20.3095	18.4162	20.5224	19.4079	1.08039	922.849	0.145501	0.766632	0.4433	0.979141	9.79303	9.90471	9.72083	9.88375	9.83814	9.9132	9.90597	9.81569	795	1046	795	913	1120	914
1634	NM_001920,NM_133503,NM_133504,NM_133505,NM_133506,NM_133507	DCN	decorin	protein_coding	NP_001911.1;NP_598010.1;NP_598011.1;NP_598012.1;NP_598013.1;NP_598014.1	2705	125255	.	.	0.103335	0.01162	0.020843	0.073461	0.290103	0.040028	0.212631	0.022187	0.041963	0.161115	0.566424	0.076277	-2.41051	20.0138	0.807276	-1.57237	0.115864	0.803541	4.81528	3.56967	4.24109	4.50121	4.15899	4.29378	4.08774	4.11316	20	59	9	24	4	6
1635	NM_001012732,NM_001351743,NM_001351744,NM_001351745,NM_001351747,NM_001351748,NM_001351750,NM_001351753,NM_001921,XM_005262778,XM_005262781,XM_005262782,XM_006714115,XM_006714116,XM_011531674,XM_011531675,XM_011531676,XM_017007820,XM_017007822,XM_017007823,XM_017007824	DCTD	dCMP deaminase	protein_coding	NP_001012750.1;NP_001338672.1;NP_001338673.1;NP_001338674.1;NP_001338676.1;NP_001338677.1;NP_001338679.1;NP_001338682.1;NP_001912.2;XP_005262835.1;XP_005262838.1;XP_005262839.1;XP_006714178.1;XP_006714179.1;XP_011529976.1;XP_011529977.1;XP_011529978.1;XP_016863309.1;XP_016863311.1;XP_016863312.1;XP_016863313.1	2710	607638	.	.	33.5487	31.2905	32.7818	28.1074	33.1416	34.8291	69.0329	59.7442	65.9979	61.6455	64.7087	66.3696	1.0058	2416.24	0.129176	0.0646016	0.948491	0.994615	11.2344	11.2427	11.1361	11.2621	11.3003	11.2646	11.2342	11.2211	2167	2698	2267	2278	2722	2444
1636	NM_000789,NM_001178057,NM_001382700,NM_001382701,NM_001382702,NM_152830,NR_168483,XM_006721737	ACE	angiotensin I converting enzyme	protein_coding	NP_000780.1;NP_001171528.1;NP_001369629.1;NP_001369630.1;NP_001369631.1;NP_690043.1;XP_006721800.2	2707	106180	.	.	0.454342	0.496357	0.84866	0.986893	0.719741	0.745741	0.934896	0.947714	1.70857	2.16446	1.40529	1.42107	-1.39685	127.755	0.293349	-1.64371	0.100236	0.76248	7.21851	6.73576	7.1852	6.99227	7.00033	6.77205	6.80402	7.0614	185	142	116	75	101	153
1639	NM_001135040,NM_001135041,NM_001190836,NM_001190837,NM_001378991,NM_001378992,NM_004082,NM_023019,NR_033935	DCTN1	dynactin subunit 1	protein_coding	NP_001128512.1;NP_001128513.1;NP_001177765.1;NP_001177766.1;NP_001365920.1;NP_001365921.1;NP_004073.2;NP_075408.1	2711	601143	.	.	23.3832	24.778	26.0754	26.0354	22.8431	23.345	48.1154	47.3096	52.4963	57.1012	44.601	44.4857	1.00506	3672.86	0.124787	0.0583046	0.953506	0.995289	11.8391	11.8463	11.9263	11.7943	11.7929	11.8075	11.8522	11.8716	4090	3772	3027	3225	4204	3919
1642	NM_001923	DDB1	damage specific DNA binding protein 1	protein_coding	NP_001914.3	2717	600045	.	.	73.8536	76.5637	72.2333	60.788	76.785	78.964	151.968	146.186	145.424	133.321	149.922	150.472	1.00965	11227.7	0.133788	0.103538	0.917536	0.992287	13.4478	13.4617	13.3209	13.5063	13.5094	13.4651	13.4917	13.4147	9749	12935	10434	10396	13261	11079
1643	NM_000107,NM_001300734,XR_242780	DDB2	damage specific DNA binding protein 2	protein_coding	NP_000098.1;NP_001287663.1	2718	600811	.	.	15.7811	15.6049	17.9451	14.1368	16.0626	17.2838	32.4727	29.7951	36.128	31.005	31.3622	32.9357	1.02081	1031.64	0.134408	0.221028	0.82507	0.986301	9.99599	10.0253	9.93273	10.0168	10.0517	9.98576	9.99876	10.0683	948	1129	947	915	1151	1142
1644	NM_000790,NM_001082971,NM_001242886,NM_001242887,NM_001242888,NM_001242889,NM_001242890,XM_005271745,XM_011515161	DDC	dopa decarboxylase	protein_coding	NP_000781.2;NP_001076440.2;NP_001229815.1;NP_001229816.1;NP_001229817.2;NP_001229818.1;NP_001229819.2;XP_005271802.1;XP_011513463.2	2719	107930	.	.	26.6531	32.5018	33.4473	22.0817	29.8108	31.4823	54.8438	62.0569	67.3378	48.4299	58.2053	59.9921	1.09522	2099.44	0.166328	0.788959	0.430136	0.977647	10.9689	11.0997	10.8192	11.0566	11.0822	10.9568	11.1236	11.1211	1644	2345	1942	1755	2641	2401
1645	NM_001353,XM_017015791	AKR1C1	aldo-keto reductase family 1 member C1	protein_coding	NP_001344.2;XP_016871280.1	384	600449	.	.	12.7171	7.27234	8.52864	7.50581	8.46407	6.28581	26.1678	13.8854	17.1703	16.4618	16.526	11.9781	1.2448	1948.64	0.21713	1.45498	0.145675	0.84063	10.7613	11.0779	10.8477	10.9294	10.6607	11.2693	10.8093	10.8756	1817	2148	1248	2659	1942	1916
1646	NM_001135241,NM_001321027,NM_001354,NM_205845	AKR1C2	aldo-keto reductase family 1 member C2	protein_coding	NP_001128713.1;NP_001307956.1;NP_001345.1;NP_995317.1	385	600450	.	.	9.50499	4.96042	6.42626	7.60493	7.09058	5.72433	19.5583	9.47113	12.9377	16.6792	13.8443	10.9082	1.04419	793.133	0.239383	0.260589	0.794409	0.985899	9.59911	9.66302	9.67982	9.65636	9.45452	9.913	9.38585	9.53791	864	901	560	1032	664	738
1647	NM_001199741,NM_001199742,NM_001924	GADD45A	growth arrest and DNA damage inducible alpha	protein_coding	NP_001186670.1;NP_001186671.1;NP_001915.1	4095	126335	.	.	4.96707	5.56068	5.30217	3.79583	4.62494	4.9953	10.2207	10.6172	10.6746	8.32505	9.03015	9.51895	1.15947	237.834	0.186521	1.14444	0.252439	0.924166	7.78414	7.99573	7.75429	7.86522	7.90184	7.90773	7.97694	7.92672	193	248	211	223	306	259
1649	NM_001195053,NM_001195054,NM_001195055,NM_001195056,NM_001195057,NM_004083	DDIT3	DNA damage inducible transcript 3	protein_coding	NP_001181982.1;NP_001181983.1;NP_001181984.1;NP_001181985.1;NP_001181986.1;NP_004074.2	2726	126337	.	.	76.1032	46.0139	39.0287	46.7924	56.2728	52.9996	156.597	87.8561	78.5745	102.626	109.872	100.995	1.03038	1854.55	0.234625	0.184045	0.853978	0.988566	10.8349	10.8785	10.7697	10.895	10.8275	11.1751	10.7283	10.5718	1715	2134	1585	2469	1826	1373
1650	NM_005216	DDOST	dolichyl-diphosphooligosaccharide--protein glycosyltransferase non-catalytic subunit	protein_coding	NP_005207.3	2728	602202	.	.	76.2825	86.4427	78.2515	65.5232	85.8235	92.0152	156.966	165.048	157.54	143.706	167.569	175.342	-1.02797	5660.84	0.150843	-0.263792	0.79194	0.985899	12.4866	12.4467	12.3136	12.529	12.5691	12.4191	12.5233	12.4106	4805	6611	5560	4910	6846	5488
1652	NM_001084392,NM_001355,NM_001381852	DDT	D-dopachrome tautomerase	protein_coding	NP_001077861.1;NP_001346.1;NP_001368781.1	2732	602750	.	.	32.0711	41.9735	29.9417	21.9395	26.8505	30.8539	65.9924	80.1417	60.2802	48.118	52.4254	58.7947	1.27033	656.644	0.187393	1.84215	0.0654537	0.662102	9.17652	9.52091	9.09023	9.34274	9.3096	9.35247	9.56583	9.39079	469	705	543	601	968	712
1653	NM_004939	DDX1	DEAD-box helicase 1	protein_coding	NP_004930.1	2734	601257	.	.	46.0665	50.1569	45.4643	41.6006	45.2776	46.1726	94.7907	95.7665	91.5311	91.239	88.4041	87.9857	1.04476	4111.87	0.117003	0.539939	0.589239	0.981493	11.9737	12.0368	11.9507	12.0051	12.0009	12.0138	12.083	11.9718	3904	4463	3570	3795	5084	4081
1654	NM_001193416,NM_001193417,NM_001356,NM_001363819,NR_126093,NR_126094,XM_011543892,XM_017029313	DDX3X	DEAD-box helicase 3 X-linked	protein_coding	NP_001180345.1;NP_001180346.1;NP_001347.3;NP_001350748.1;XP_011542194.1;XP_016884802.1	2745	300160	.	.	44.3206	41.6562	44.7251	38.7023	42.2972	43.4247	91.1981	79.5358	90.0428	84.8824	82.5849	82.7494	1.00009	8796.85	0.112988	0.0011291	0.999099	0.999975	13.1027	13.1029	13.0859	13.1197	13.1012	13.1515	13.1137	13.039	8728	9736	7664	8498	10079	8437
1655	NM_001320595,NM_001320596,NM_001320597,NM_004396	DDX5	DEAD-box helicase 5	protein_coding	NP_001307524.1;NP_001307525.1;NP_001307526.1;NP_004387.1	2746	180630	.	.	80.1219	76.7408	66.9109	60.2876	71.197	67.4908	164.866	146.524	134.708	132.224	139.012	128.609	1.10611	9492.82	0.134997	1.0778	0.281124	0.938471	13.138	13.2836	13.1032	13.2275	13.1618	13.328	13.2854	13.1393	8482	10501	7832	9901	11684	9022
1656	NM_001257191,NM_004397,XM_005271417,XM_011542644,XM_011542645,XM_017017251,XM_024448377	DDX6	DEAD-box helicase 6	protein_coding	NP_001244120.1;NP_004388.2;XP_005271474.1;XP_011540946.1;XP_011540947.1;XP_016872740.1;XP_024304145.1	2747	600326	.	.	28.2949	25.3457	26.8249	33.0509	29.2822	30.2241	58.2222	48.3935	54.0052	72.4877	57.1732	57.5945	-1.16764	6269.54	0.122089	-1.83145	0.0670336	0.666696	12.7216	12.4981	12.7537	12.6437	12.6311	12.5943	12.5039	12.5255	7436	7054	5590	5614	6261	5853
1657	NM_001290321,NM_001290322,NM_001349239,NM_001349240,NM_005509,XM_005271909,XM_005271910,XM_005271912,XM_011543212,XM_011543213,XM_011543214,XM_011543215,XM_017009143,XM_017009144,XM_017009145,XM_017009146,XM_017009147,XM_017009148,XR_001742026,XR_001742027,XR_948239	DMXL1	Dmx like 1	protein_coding	NP_001277250.1;NP_001277251.1;NP_001336168.1;NP_001336169.1;NP_005500.4;XP_005271966.1;XP_005271967.1;XP_005271969.1;XP_011541514.1;XP_011541515.1;XP_011541516.1;XP_011541517.1;XP_016864632.1;XP_016864633.1;XP_016864634.1;XP_016864635.1;XP_016864636.1;XP_016864637.1	2937	605671	.	.	11.4548	12.2535	11.3713	10.3489	11.165	11.8173	23.5704	23.3961	22.8933	22.6974	21.7996	22.5188	1.02917	4712.92	0.112353	0.369174	0.711998	0.985899	12.1816	12.223	12.1521	12.2103	12.2051	12.2105	12.2555	12.1761	4498	5163	4126	4348	5666	4717
1659	NM_001302623,NM_001322216,NM_001322217,NM_001322218,NM_001322219,NM_001322220,NM_001322221,NM_004941,NR_136225,NR_136226,NR_136227,NR_136228	DHX8	DEAH-box helicase 8	protein_coding	NP_001289552.1;NP_001309145.1;NP_001309146.1;NP_001309147.1;NP_001309148.1;NP_001309149.1;NP_001309150.1;NP_004932.1	2749	600396	.	.	14.6188	12.5285	13.9971	14.5412	14.3148	14.6254	30.0809	23.9211	28.1796	31.892	27.9494	27.8699	-1.04958	2427.69	0.118692	-0.588226	0.556381	0.980661	11.2798	11.2101	11.2695	11.2462	11.2798	11.2714	11.1614	11.236	2526	2639	2206	2288	2489	2478
1660	NM_001357,NR_033302	DHX9	DExH-box helicase 9	protein_coding	NP_001348.2	2750	603115	.	.	52.792	52.7594	53.3182	48.9454	55.0797	61.1729	108.63	100.736	107.343	107.348	107.543	116.57	-1.05523	8845.29	0.120048	-0.6461	0.518214	0.979141	13.149	13.0714	13.049	13.1393	13.2054	13.0966	13.09	13.0711	8341	9926	8596	7961	9781	8727
1662	NM_004398	DDX10	DEAD-box helicase 10	protein_coding	NP_004389.2	2735	601235	.	.	7.52357	7.84904	8.05495	6.06116	8.31635	7.76364	15.4812	14.9865	16.2166	13.2934	16.2376	14.7942	1.03829	883.036	0.155	0.34978	0.726504	0.985899	9.75896	9.81319	9.63287	9.86839	9.79236	9.78055	9.81017	9.80753	737	1062	778	803	1031	937
1663	NM_001257144,NM_001257145,NM_004399,NM_030653,NM_152438,XM_005253331,XM_005253333,XM_006719050,XM_011520592,XM_011520595,XM_011520597,XM_017018918,XM_017018919,XM_017018920,XM_017018921,XM_017018922,XM_017018923,XM_017018924,XM_017018925,XM_017018926,XM_017018927,XM_017018928,XM_017018929,XM_017018930,XM_017018931,XM_017018932,XM_017018933,XM_017018934,XM_017018935,XM_017018936,XM_017018937,XM_01…	DDX11	DEAD/H-box helicase 11	protein_coding	NP_001244073.1;NP_001244074.1;NP_004390.3;NP_085911.2;NP_689651.1;XP_005253388.1;XP_005253390.1;XP_006719113.1;XP_011518894.1;XP_011518897.1;XP_011518899.1;XP_016874407.1;XP_016874408.1;XP_016874409.1;XP_016874410.1;XP_016874411.1;XP_016874412.1;XP_016874413.1;XP_016874414.1;XP_016874415.1;XP_016874416.1;XP_016874417.1;XP_016874418.1;XP_016874419.1;XP_016874420.1;XP_016874421.1;XP_016874422.1;XP_…	2736	601150	.	.	29.1052	28.7905	32.084	26.497	26.4227	28.3144	59.8896	54.9709	64.5931	58.1135	51.5901	53.9553	1.08808	4171.66	0.110035	1.10673	0.268409	0.931909	11.9643	12.086	11.9934	11.9687	12.003	12.0486	12.0327	12.1028	4063	4238	3545	3913	4756	4698
1665	NM_001358,XR_001741152	DHX15	DEAH-box helicase 15	protein_coding	NP_001349.2	2738	603403	.	.	35.4389	40.3953	36.1493	30.5153	34.4478	37.9852	72.9223	77.1284	72.7776	66.9266	67.2589	72.3839	1.06789	3880	0.131249	0.721964	0.470317	0.979141	11.8738	11.9683	11.8121	11.897	11.9607	11.915	12.0243	11.9018	3457	4098	3545	3523	4941	3916
1666	NM_001330575,NM_001359,XM_005250808,XM_011516880,XM_017013148	DECR1	2,4-dienoyl-CoA reductase 1	protein_coding	NP_001317504.1;NP_001350.1;XP_005250865.1;XP_011515182.1;XP_016868637.1	2753	222745	.	.	21.4087	28.1751	19.8484	16.4666	24.1702	18.5183	44.0525	53.7958	39.9599	36.1148	47.1921	35.2881	1.17756	1772.82	0.171899	1.37176	0.170137	0.87149	10.6691	10.9049	10.5653	10.8564	10.7031	10.819	10.9683	10.762	1371	2088	1400	1683	2475	1776
1672	NM_005218	DEFB1	defensin beta 1	protein_coding	NP_005209.1	2766	602056	.	.	27.9061	51.0782	34.6045	22.3032	37.5613	32.0535	57.4222	97.5256	69.6674	48.9157	73.338	61.0805	1.21426	463.896	0.257045	1.0896	0.275891	0.934697	8.71136	8.99047	8.5622	8.92172	8.78562	8.69657	9.15721	8.82711	316	559	375	347	782	469
1675	NM_001317335,NM_001928	CFD	complement factor D	protein_coding	NP_001304264.1;NP_001919.2	2771	134350	.	.	55.7283	103.782	93.2926	37.9133	44.8505	46.7846	114.672	198.155	187.821	83.1518	87.5702	89.1518	1.90866	2735.76	0.21341	4.3698	1.24359e-05	0.00282692	10.8776	11.8098	10.983	11.1005	11.1205	11.2753	11.8267	11.6993	1707	2121	1746	2202	5053	4015
1676	NM_004401,NM_213566	DFFA	DNA fragmentation factor subunit alpha	protein_coding	NP_004392.1;NP_998731.1	2772	601882	.	.	6.07381	7.85767	7.63667	5.76738	7.11956	7.68725	12.498	15.003	15.3745	12.6491	13.9009	14.6487	1.02649	1370.03	0.17097	0.220647	0.825367	0.986301	10.4013	10.4384	10.2779	10.4568	10.4713	10.2648	10.5208	10.4785	1170	1560	1276	1040	1753	1521
1677	NM_001282669,NM_001320132,NM_001320136,NM_004402,NR_104222,NR_135150,NR_135151,NR_135152,XM_011540865,XM_017000498,XM_017000499,XM_017000500,XR_001737011,XR_001737012,XR_001737013,XR_002959574,XR_946563,XR_946565	DFFB	DNA fragmentation factor subunit beta	protein_coding	NP_001269598.1;NP_001307061.1;NP_001307065.1;NP_004393.1;XP_011539167.1;XP_016855987.1;XP_016855988.1;XP_016855989.1	2773	601883	.	.	2.89137	3.64045	4.63229	2.53636	3.42605	3.75003	5.94955	6.95086	9.32597	5.56277	6.68934	7.14598	1.10984	360.864	0.210938	0.712772	0.475987	0.979141	8.41907	8.56772	8.2957	8.50424	8.53784	8.3756	8.54855	8.63538	275	400	337	280	443	454
1678	NM_001145951,NM_004085	TIMM8A	translocase of inner mitochondrial membrane 8A	protein_coding	NP_001139423.1;NP_004076.1	11817	300356	.	.	3.36382	5.34038	5.4795	4.4349	3.20089	5.31487	6.92172	10.1966	11.0316	9.72668	6.24971	10.1279	-1.0855	260.14	0.21341	-0.554586	0.579178	0.981427	8.08257	7.96116	7.97693	8.04537	8.10975	7.82036	8.05113	8.07998	247	294	260	173	309	294
1687	NM_001127453,NM_001127454,NM_004403,XM_017011802,XM_024446670	GSDME	gasdermin E	protein_coding	NP_001120925.1;NP_001120926.1;NP_004394.1;XP_016867291.1;XP_024302438.1	2810	608798	.	.	2.88038	3.06204	3.323	2.4197	2.85037	2.15586	5.92694	5.84647	6.69003	5.30692	5.56533	4.10817	1.19304	228.829	0.192036	1.32599	0.184844	0.882024	7.7041	7.96076	7.7619	7.86453	7.69645	7.85258	7.89094	7.92579	206	260	159	215	282	271
1716	NM_001318859,NM_001318860,NM_001318861,NM_001318862,NM_001318863,NM_080916,NM_080918,NR_134893,NR_134894,NR_134895,NR_134896,NR_134897,NR_134898,XM_011532647,XM_024452739,XR_001738656,XR_244926	DGUOK	deoxyguanosine kinase	protein_coding	NP_001305788.1;NP_001305789.1;NP_001305790.1;NP_001305791.1;NP_001305792.1;NP_550438.1;NP_550440.1;XP_011530949.1;XP_024308507.1	2858	601465	.	.	36.5076	32.8904	32.4034	28.3632	31.1775	29.9533	75.1213	62.799	65.2361	62.2065	60.8737	57.0785	1.05524	993.361	0.135327	0.573172	0.566528	0.980661	9.91666	9.99464	9.87402	9.97619	9.9462	10.0357	9.96567	9.92666	908	1106	857	1001	1138	989
1717	NM_001163817,NM_001360,XM_011544777	DHCR7	7-dehydrocholesterol reductase	protein_coding	NP_001157289.1;NP_001351.2;XP_011543079.1	2860	602858	.	.	17.3445	20.279	16.9344	13.6232	13.6091	13.4192	35.6896	38.7196	34.0931	29.8786	26.5716	25.5714	1.31708	1523.06	0.137193	2.89625	0.00377651	0.182524	10.3605	10.7577	10.4615	10.4576	10.4159	10.6378	10.7811	10.6009	1356	1449	1106	1513	2209	1635
1718	NM_014762	DHCR24	24-dehydrocholesterol reductase	protein_coding	NP_055577.1	2859	606418	.	.	61.1421	68.7069	62.5476	57.7288	56.2244	62.7659	125.812	131.185	125.924	126.612	109.778	119.605	1.06765	9411.96	0.11678	0.808701	0.418687	0.976023	13.1523	13.2467	13.173	13.1309	13.2058	13.1977	13.2956	13.1867	9232	9444	8270	8582	11866	9566
1719	NM_000791,NM_001290354,NM_001290357,NR_110936	DHFR	dihydrofolate reductase	protein_coding	NP_000782.1;NP_001277283.1;NP_001277286.1	2861	126060	.	.	18.8371	27.6939	24.184	17.6137	24.3798	28.4319	38.7609	52.8771	48.6884	38.6306	47.6012	54.1792	-1.01279	3327.56	0.197508	-0.0928458	0.926026	0.992667	11.7096	11.6909	11.4778	11.7354	11.8501	11.51	11.8366	11.6919	2608	3789	3469	2450	4429	3425
1723	NM_001361,XM_005255827,XM_005255829,XM_017022990	DHODH	dihydroorotate dehydrogenase (quinone)	protein_coding	NP_001352.2;XP_005255884.1;XP_005255886.1;XP_016878479.1	2867	126064	.	.	0.694285	1.3272	1.40646	0.96125	1.45559	1.63651	1.42863	2.53408	2.83155	2.10823	2.84203	3.11851	-1.19856	207.018	0.289609	-0.902256	0.366921	0.96701	7.81992	7.55517	7.54534	7.77919	7.84848	7.36269	7.71386	7.73847	168	263	235	107	248	235
1725	NM_001206974,NM_001369691,NM_001369692,NM_001369693,NM_001930,NM_013406,NR_038192,NR_161467,NR_161468,NR_161469	DHPS	deoxyhypusine synthase	protein_coding	NP_001193903.1;NP_001356620.1;NP_001356621.1;NP_001356622.1;NP_001921.1;NP_037538.1	2869	600944	.	.	14.5035	18.3955	17.628	13.7064	15.1883	16.106	29.8438	35.1233	35.4896	30.0611	29.655	30.6912	1.09974	766.678	0.151289	0.906598	0.364619	0.96446	9.51288	9.64887	9.48474	9.55423	9.5854	9.51192	9.6925	9.63954	686	805	673	642	996	851
1727	NM_000398,NM_001129819,NM_001171660,NM_001171661,NM_007326	CYB5R3	cytochrome b5 reductase 3	protein_coding	NP_000389.1;NP_001123291.1;NP_001165131.1;NP_001165132.1;NP_015565.1	2873	613213	.	.	11.6672	9.86621	11.1357	15.8962	10.1179	10.2696	24.0075	18.838	22.4191	34.8637	19.7551	19.5696	-1.1395	1218.92	0.205413	-0.917159	0.359059	0.961341	10.3423	10.1544	10.5472	10.1457	10.1395	10.2564	10.1129	10.188	1757	1175	937	1132	1176	1176
1728	NM_000903,NM_001025433,NM_001025434,NM_001286137	NQO1	NAD(P)H quinone dehydrogenase 1	protein_coding	NP_000894.1;NP_001020604.1;NP_001020605.1;NP_001273066.1	2874	125860	.	.	193.001	185.873	175.16	166.509	231.543	246.369	397.138	354.894	352.641	365.19	452.085	469.476	-1.18329	18131.3	0.159631	-1.52101	0.128258	0.826056	14.2625	14.0197	14.0109	14.2842	14.3181	14.114	14.0763	13.9995	15791	23079	19259	16060	19046	15895
1729	NM_001079812,NM_001314007,NM_005219,XM_024454384,XM_024454385,XM_024454386,XM_024454387	DIAPH1	diaphanous related formin 1	protein_coding	NP_001073280.1;NP_001300936.1;NP_005210.3;XP_024310152.1;XP_024310153.1;XP_024310154.1;XP_024310155.1	2876	602121	.	.	28.0684	23.2363	32.8063	49.1725	28.3682	27.3451	57.756	44.3661	66.0473	107.846	55.3886	52.1083	-1.27503	6607.62	0.234575	-1.49434	0.135088	0.833533	12.8545	12.5041	13.1034	12.5895	12.5354	12.5737	12.4121	12.682	10704	6510	4914	5381	5509	6876
1730	NM_006729,NM_007309	DIAPH2	diaphanous related formin 2	protein_coding	NP_006720.1;NP_009293.1	2877	300108	.	.	30.7802	42.6081	36.4443	36.1595	32.7787	37.0133	63.3362	81.3533	73.3715	79.3054	64.0002	70.5318	-1.03675	9476.24	0.137066	-0.379851	0.704056	0.985899	13.2359	13.1838	13.249	13.2104	13.2132	13.0608	13.2974	13.2058	10029	10306	8311	7304	11848	9742
1736	NM_001142463,NM_001288747,NM_001363,NR_110021,NR_110022,NR_110023	DKC1	dyskerin pseudouridine synthase 1	protein_coding	NP_001135935.1;NP_001275676.1;NP_001354.1	2890	300126	.	.	24.3634	31.506	26.9095	20.0065	28.0862	32.5997	50.1324	60.1556	54.1757	43.8786	54.838	62.1214	1.00342	2545.57	0.182727	0.0269568	0.978494	0.99589	11.3115	11.316	11.0954	11.3549	11.4416	11.2142	11.4349	11.2687	1996	2914	2587	2081	3328	2505
1737	NM_001372031,NM_001372032,NM_001372033,NM_001372034,NM_001372035,NM_001372036,NM_001372037,NM_001372038,NM_001372039,NM_001372040,NM_001372041,NM_001372042,NM_001931,NR_164072	DLAT	dihydrolipoamide S-acetyltransferase	protein_coding	NP_001358960.1;NP_001358961.1;NP_001358962.1;NP_001358963.1;NP_001358964.1;NP_001358965.1;NP_001358966.1;NP_001358967.1;NP_001358968.1;NP_001358969.1;NP_001358970.1;NP_001358971.1;NP_001922.2	2896	608770	.	.	21.8506	23.3073	20.5255	17.6562	22.0351	24.9021	44.9617	44.5016	41.323	38.7237	43.0233	47.453	-1.0038	3022.72	0.152011	-0.0359897	0.971291	0.995828	11.5645	11.5588	11.4111	11.5831	11.6721	11.5702	11.6115	11.4873	2567	3372	3001	2797	3631	2866
1738	NM_000108,NM_001289750,NM_001289751,NM_001289752	DLD	dihydrolipoamide dehydrogenase	protein_coding	NP_000099.2;NP_001276679.1;NP_001276680.1;NP_001276681.1	2898	238331	.	.	32.4747	35.7102	33.6741	27.1464	32.8967	32.7563	66.823	68.1828	67.7944	59.5379	64.2306	62.4197	1.07695	4144.92	0.126736	0.843893	0.398729	0.974978	11.9627	12.0696	11.8919	12.0383	12.0138	12.0209	12.0985	12.0217	3627	4615	3607	3809	5151	4303
1739	NM_001098424,NM_001204386,NM_001204387,NM_001204388,NM_001290983,NM_001363865,NM_001366203,NM_001366204,NM_001366205,NM_001366206,NM_001366207,NM_001366208,NM_001366209,NM_001366210,NM_001366211,NM_001366212,NM_001366213,NM_001366214,NM_001366215,NM_001366216,NM_001366217,NM_001366218,NM_001366219,NM_001366220,NM_001366221,NM_001366222,NM_004087,NR_158764,NR_158765,NR_158766,NR_158767,XM_00526928…	DLG1	discs large MAGUK scaffold protein 1	protein_coding	NP_001091894.1;NP_001191315.1;NP_001191316.1;NP_001191317.1;NP_001277912.1;NP_001350794.1;NP_001353132.1;NP_001353133.1;NP_001353134.1;NP_001353135.1;NP_001353136.1;NP_001353137.1;NP_001353138.1;NP_001353139.1;NP_001353140.1;NP_001353141.1;NP_001353142.1;NP_001353143.1;NP_001353144.1;NP_001353145.1;NP_001353146.1;NP_001353147.1;NP_001353148.1;NP_001353149.1;NP_001353150.1;NP_001353151.1;NP_004078…	2900	601014	.	.	16.9239	17.2485	16.9809	18.8056	17.5797	17.843	34.8241	32.9333	34.1869	41.2448	34.3241	34.0012	-1.08944	3375.17	0.116417	-1.06162	0.288407	0.941811	11.7812	11.6577	11.8154	11.7249	11.7259	11.6981	11.6978	11.6501	3807	3684	2965	3007	3721	3209
1740	NM_001142699,NM_001142700,NM_001142702,NM_001206769,NM_001300983,NM_001351274,NM_001351275,NM_001351276,NM_001364,NM_001377966,NM_001377967,NM_001377968,NM_001377970,NM_001377971,NM_001377972,NM_001377973,NM_001377974,NM_001377975,NM_001377976,NM_001377977,NM_001377978,NM_001377979,NM_001377980,NM_001377981,NM_001377982,NM_001377983,NR_165353,XM_005273810,XM_011544778,XM_011544780,XM_011544782,XM…	DLG2	discs large MAGUK scaffold protein 2	protein_coding	NP_001136171.1;NP_001136172.1;NP_001136174.1;NP_001193698.1;NP_001287912.1;NP_001338203.1;NP_001338204.1;NP_001338205.1;NP_001355.2;NP_001364895.1;NP_001364896.1;NP_001364897.1;NP_001364899.1;NP_001364900.1;NP_001364901.1;NP_001364902.1;NP_001364903.1;NP_001364904.1;NP_001364905.1;NP_001364906.1;NP_001364907.1;NP_001364908.1;NP_001364909.1;NP_001364910.1;NP_001364911.1;NP_001364912.1;XP_005273867…	2901	603583	.	.	0.059357	0.097403	0.085215	0.036682	0.067557	0.106997	0.122137	0.185975	0.171559	0.080451	0.131904	0.203891	1.21572	26.8962	0.481531	0.58524	0.558387	0.980661	4.60845	4.87767	4.64094	4.71587	4.79401	4.70029	4.81015	4.76342	15	26	30	20	41	31
1741	NM_001166278,NM_020730,NM_021120,XM_005262248,XM_006724625,XM_006724626,XM_011530883,XM_017029322,XM_017029323,XM_017029324,XM_017029325,XM_017029326,XM_017029327	DLG3	discs large MAGUK scaffold protein 3	protein_coding	NP_001159750.1;NP_065781.1;NP_066943.2;XP_005262305.1;XP_006724688.1;XP_006724689.1;XP_011529185.1;XP_016884811.1;XP_016884812.1;XP_016884813.1;XP_016884814.1;XP_016884815.1;XP_016884816.1	2902	300189	.	.	27.4336	27.1354	28.028	26.2339	26.493	32.2517	56.4498	51.8106	56.4274	57.5365	51.7273	61.4582	-1.09087	4938.07	0.111894	-1.12136	0.262135	0.926694	12.3311	12.2056	12.287	12.2751	12.3547	12.2595	12.2085	12.2225	5096	5397	4750	4463	5209	4827
1742	NM_001128827,NM_001321074,NM_001321075,NM_001321076,NM_001321077,NM_001365,NM_001369566,NR_135527,XM_005256491,XM_011523699,XM_011523702,XM_017024288,XM_017024289,XM_024450629,XR_934005	DLG4	discs large MAGUK scaffold protein 4	protein_coding	NP_001122299.1;NP_001308003.1;NP_001308004.1;NP_001308005.1;NP_001308006.1;NP_001356.1;NP_001356495.1;XP_005256548.1;XP_011522001.1;XP_011522004.1;XP_016879777.1;XP_016879778.1;XP_024306397.1	2903	602887	.	.	0.686585	0.442327	1.04411	0.987128	1.09675	0.906802	1.41278	0.844552	2.10204	2.16498	2.14139	1.72799	-1.52505	165.427	0.261296	-2.33015	0.0197983	0.402632	7.64157	7.0353	7.53745	7.43395	7.4191	7.23696	7.03917	7.36261	226	206	162	123	102	174
1743	NM_001244883,NM_001933,NR_033814,NR_045209,XR_001750184	DLST	dihydrolipoamide S-succinyltransferase	protein_coding	NP_001231812.1;NP_001924.2	2911	126063	.	.	29.9776	39.2914	37.1798	31.4652	27.2133	28.3574	61.6846	75.0206	74.8522	69.0099	53.1337	54.0373	1.20377	3086.88	0.148988	1.79588	0.072513	0.687678	11.4521	11.7194	11.5747	11.4677	11.4679	11.5202	11.7691	11.6898	3074	2911	2340	2607	4291	3578
1744	NR_130749	DLSTP1	dihydrolipoamide S-succinyltransferase pseudogene 1	transcribed_pseudogene	.	2912	.	.	.	0.169377	0.304433	0.234785	0.330045	0.294665	0.259692	0.348525	0.581266	0.472682	0.723859	0.575331	0.494863	-1.27906	29.471	0.430694	-0.824438	0.409691	0.975657	5.05042	4.68952	4.9364	4.90486	4.87099	4.79286	4.9082	4.8442	38	36	25	17	38	26
1755	NM_001320644,NM_001377530,NM_004406,NM_007329,NM_017579,XM_006717660,XM_006717665,XM_011539389,XM_011539390,XM_011539391,XM_011539392,XM_011539393,XM_011539394,XM_011539395,XM_011539396,XM_011539398,XM_011539399,XM_011539400,XM_011539401,XM_011539402,XM_011539403,XM_011539405,XM_011539407,XM_011539408,XM_011539409,XM_011539410,XM_011539411,XM_011539413,XM_011539414,XM_011539415,XM_017015798,XM_02…	DMBT1	deleted in malignant brain tumors 1	protein_coding	NP_001307573.1;NP_001364459.1;NP_004397.2;NP_015568.2;NP_060049.2;XP_006717723.1;XP_006717728.1;XP_011537691.1;XP_011537692.1;XP_011537693.1;XP_011537694.1;XP_011537695.1;XP_011537696.1;XP_011537697.1;XP_011537698.1;XP_011537700.1;XP_011537701.1;XP_011537702.1;XP_011537703.1;XP_011537704.1;XP_011537705.1;XP_011537707.1;XP_011537709.1;XP_011537710.1;XP_011537711.1;XP_011537712.1;XP_011537713.1;XP_…	2926	601969	.	.	0.087572	0.068813	0.063407	0.059761	0.096413	0.096225	0.180196	0.131388	0.127654	0.131069	0.188245	0.183365	-1.13831	23.4626	0.466641	-0.400516	0.688776	0.985899	4.64131	4.45741	4.50922	4.58717	4.57781	4.56864	4.52871	4.50601	19	31	24	24	24	19
1759	NM_001005336,NM_001288737,NM_001288738,NM_001288739,NM_001374269,NM_004408	DNM1	dynamin 1	protein_coding	NP_001005336.1;NP_001275666.1;NP_001275667.1;NP_001275668.1;NP_001361198.1;NP_004399.2	2972	602377	.	.	7.8355	6.85825	10.7433	12.7648	7.64116	7.39219	16.123	13.0947	21.6289	27.9959	14.9193	14.0864	-1.11975	1242.21	0.243646	-0.669717	0.503038	0.979141	10.3578	10.1949	10.6033	10.1491	10.1036	10.1649	10.0556	10.3993	1859	1171	889	1005	1086	1502
1760	NM_001081560,NM_001081562,NM_001081563,NM_001288764,NM_001288765,NM_001288766,NM_004409	DMPK	DM1 protein kinase	protein_coding	NP_001075029.1;NP_001075031.1;NP_001075032.1;NP_001275693.1;NP_001275694.1;NP_001275695.1;NP_004400.4	2933	605377	.	.	1.54503	1.53549	2.07206	2.0002	1.12758	1.79958	3.17919	2.93177	4.17158	4.38686	2.20158	3.42924	1.03831	167.103	0.281595	0.1926	0.847272	0.987174	7.35821	7.4105	7.48342	7.13441	7.43055	7.34252	7.28436	7.50736	203	116	161	145	162	215
1762	NM_004943	DMWD	DM1 locus, WD repeat containing	protein_coding	NP_004934.1	2936	609857	.	.	2.40931	2.2122	2.42497	2.67129	1.8694	2.01126	4.95761	4.22384	4.88207	5.8587	3.64999	3.83261	1.0498	280.112	0.203642	0.344274	0.73064	0.985899	8.09393	8.16492	8.26352	8.00497	8.03879	8.16955	8.10661	8.14919	345	253	214	273	308	299
1763	NM_001080449,NR_102264,XM_006717680,XM_011539417,XM_017015799	DNA2	DNA replication helicase/nuclease 2	protein_coding	NP_001073918.2;XP_006717743.1;XP_011537719.1;XP_016871288.1	2939	601810	.	.	4.57075	6.11003	5.596	3.93119	4.94662	5.90131	9.4052	11.6661	11.2662	8.62193	9.65824	11.2454	1.08614	797.501	0.192664	0.618751	0.53608	0.979714	9.57919	9.69709	9.41631	9.61836	9.74073	9.54123	9.77177	9.67254	609	849	794	648	1068	863
1767	NM_001369,XM_005248262,XM_017009177,XM_017009178,XM_017009179,XM_017009180,XM_017009181,XM_017009182,XM_017009183,XM_017009184,XM_017009185,XM_017009186,XM_017009187,XM_017009188,XM_024454388,XM_024454389,XR_001742034,XR_001742035	DNAH5	dynein axonemal heavy chain 5	protein_coding	NP_001360.1;XP_005248319.2;XP_016864666.1;XP_016864667.1;XP_016864668.1;XP_016864669.1;XP_016864670.1;XP_016864671.1;XP_016864672.1;XP_016864673.1;XP_016864674.1;XP_016864675.1;XP_016864676.1;XP_016864677.1;XP_024310156.1;XP_024310157.1	2950	603335	.	.	0.500118	0.511418	0.682977	0.630196	0.298303	0.543803	1.02909	0.976472	1.37501	1.38215	0.582435	1.03626	1.07289	321.707	0.269974	0.37596	0.706947	0.985899	8.27852	8.37894	8.50823	7.98716	8.30841	8.25663	8.28598	8.4628	424	210	278	270	349	407
1773	NM_001351825,NM_005223,XM_006720854,XM_011522393,XM_017022992,XM_017022993,XM_017023000,XM_017023001,XM_017023002,XM_017023003,XM_017023004,XM_017023005,XM_017023006,XM_024450169,XM_024450170,XM_024450171,XM_024450172,XR_002957783,XR_002957784,XR_002957785	DNASE1	deoxyribonuclease 1	protein_coding	NP_001338754.1;NP_005214.2;XP_006720917.1;XP_011520695.1;XP_016878481.1;XP_016878482.1;XP_016878489.1;XP_016878490.1;XP_016878491.1;XP_016878492.1;XP_016878493.1;XP_016878494.1;XP_016878495.1;XP_024305937.1;XP_024305938.1;XP_024305939.1;XP_024305940.1	2956	125505	.	.	1.99097	1.88613	3.28975	3.30308	3.0228	2.22857	4.0968	3.60126	6.62308	7.24435	5.902	4.24671	-1.04508	413.973	0.181949	-0.349595	0.726642	0.985899	8.72432	8.66179	8.79087	8.71736	8.60188	8.62835	8.6033	8.78223	479	466	319	347	415	483
1774	NM_001009932,NM_001009933,NM_001009934,NM_001303620,NM_006730,XM_005277829,XM_011531122,XM_017029332	DNASE1L1	deoxyribonuclease 1 like 1	protein_coding	NP_001009932.1;NP_001009933.1;NP_001009934.1;NP_001290549.1;NP_006721.1;XP_005277886.1;XP_011529424.1;XP_016884821.1	2957	300081	.	.	20.2527	19.3302	18.3509	16.2536	18.491	19.4398	41.6739	36.9079	36.945	35.6476	36.1036	37.044	1.04838	2002.44	0.11807	0.577308	0.563731	0.980661	10.933	11.0013	10.905	10.9713	10.9628	11.0272	10.9746	10.958	1881	2184	1738	1963	2285	2043
1775	NM_001301680,NM_001374	DNASE1L2	deoxyribonuclease 1 like 2	protein_coding	NP_001288609.1;NP_001365.1	2958	602622	.	.	1.68586	1.34111	1.77122	1.71687	1.82356	1.61734	3.46898	2.56063	3.56591	3.76547	3.56049	3.08197	-1.09932	81.3745	0.268086	-0.509576	0.610349	0.983076	6.41102	6.27897	6.37327	6.39003	6.32622	6.35329	6.25555	6.35958	88	98	68	76	74	87
1777	NM_001375	DNASE2	deoxyribonuclease 2, lysosomal	protein_coding	NP_001366.1	2960	126350	.	.	9.58985	10.1117	10.4901	8.55204	11.1325	10.4168	19.733	19.3067	21.1192	18.7564	21.7362	19.85	-1.01699	704.345	0.150519	-0.16152	0.871684	0.990449	9.47224	9.44793	9.36008	9.55027	9.47726	9.42582	9.46213	9.46818	627	857	629	617	800	735
1778	NM_001376	DYNC1H1	dynein cytoplasmic 1 heavy chain 1	protein_coding	NP_001367.2	2961	600112	.	.	26.3355	30.607	32.9748	33.747	27.2457	27.7766	54.1903	58.4392	66.3865	74.0144	53.197	52.9306	-1.01036	21479.6	0.14884	-0.0999243	0.920404	0.992559	14.3981	14.3832	14.5295	14.3196	14.3151	14.2835	14.4102	14.4506	25422	21558	17240	17413	24900	23756
1781	NM_001271785,NM_001271786,NM_001271787,NM_001271788,NM_001271789,NM_001271790,NM_001320882,NM_001320883,NM_001320884,NM_001378,NM_001378455,NM_001378456	DYNC1I2	dynein cytoplasmic 1 intermediate chain 2	protein_coding	NP_001258714.1;NP_001258715.1;NP_001258716.1;NP_001258717.1;NP_001258718.1;NP_001258719.1;NP_001307811.1;NP_001307812.1;NP_001307813.1;NP_001365384.1;NP_001365385.1;NP_001369.1	2964	603331	.	.	51.6043	57.9238	51.4207	43.4552	52.7042	50.5804	106.186	110.596	103.523	95.3064	102.904	96.3851	1.09083	5470.5	0.120751	1.03869	0.29895	0.945855	12.3534	12.4788	12.341	12.4224	12.3682	12.4653	12.5105	12.381	5070	5978	4515	5285	6886	5417
1783	NM_001286157,NM_001323955,NM_006141,NR_136658,XM_017023008	DYNC1LI2	dynein cytoplasmic 1 light intermediate chain 2	protein_coding	NP_001273086.1;NP_001310884.1;NP_006132.1;XP_016878497.1	2966	611406	.	.	31.1061	28.8032	28.9228	28.4794	29.658	33.2971	64.0069	54.9951	58.2288	62.4613	57.9069	63.4504	-1.04295	4748.38	0.117679	-0.515544	0.606173	0.982046	12.2433	12.1825	12.1933	12.2027	12.2934	12.2371	12.1816	12.1621	4695	5095	4542	4462	5183	4620
1785	NM_001005360,NM_001005361,NM_001005362,NM_001190716,NM_004945	DNM2	dynamin 2	protein_coding	NP_001005360.1;NP_001005361.1;NP_001005362.1;NP_001177645.1;NP_004936.2	2974	602378	.	.	56.087	55.2591	57.6886	56.7178	52.0355	47.8247	115.41	105.508	116.142	124.394	101.599	91.1339	1.05585	7134.14	0.126848	0.618054	0.53654	0.979714	12.7607	12.8392	12.8671	12.772	12.6782	12.8311	12.8128	12.8251	7787	7504	5412	6758	8193	7575
1786	NM_001130823,NM_001318730,NM_001318731,NM_001379	DNMT1	DNA methyltransferase 1	protein_coding	NP_001124295.1;NP_001305659.1;NP_001305660.1;NP_001370.1	2976	126375	.	.	6.90132	8.734	10.5577	8.66806	7.72723	9.08513	14.2008	16.6762	21.2552	19.0109	15.0873	17.3124	1.00317	1632.08	0.17044	0.0267912	0.978626	0.99589	10.6705	10.6745	10.7051	10.5881	10.7056	10.4897	10.6794	10.8159	1722	1608	1487	1200	1869	1998
1787	NM_001321006,NM_001321007,NM_001351219,NM_001351220,NM_001351221,NM_001351222,NM_001351223,NM_004412,XM_005252374,XM_005252375,XM_005252378,XM_011519343,XM_011519344,XM_011519345,XM_017015801,XM_017015802,XM_017015803,XM_017015804,XM_017015806,XM_017015809,XM_017015810,XM_017015812,XM_024447855,XM_024447856,XM_024447857,XM_024447858	TRDMT1	tRNA aspartic acid methyltransferase 1	protein_coding	NP_001307935.1;NP_001307936.1;NP_001338148.1;NP_001338149.1;NP_001338150.1;NP_001338151.1;NP_001338152.1;NP_004403.1;XP_005252431.1;XP_005252432.1;XP_005252435.1;XP_011517645.1;XP_011517646.1;XP_011517647.1;XP_016871290.1;XP_016871291.1;XP_016871292.1;XP_016871293.1;XP_016871295.1;XP_016871298.1;XP_016871299.1;XP_016871301.1;XP_024303623.1;XP_024303624.1;XP_024303625.1;XP_024303626.1	2977	602478	.	.	1.32598	1.54592	1.52955	1.7831	1.35033	1.33478	2.72846	2.95168	3.07937	3.91073	2.63651	2.54353	1.07111	434.451	0.177293	0.559005	0.576158	0.980661	8.71184	8.8125	8.80923	8.79053	8.59001	8.79322	8.82692	8.73524	469	491	298	415	537	433
1788	NM_001320892,NM_001320893,NM_001375819,NM_022552,NM_153759,NM_175629,NM_175630,NR_135490,XM_005264175,XM_011532662,XM_011532663,XM_011532664,XM_011532666,XM_011532667,XM_017003526,XM_017003527,XR_001738657	DNMT3A	DNA methyltransferase 3 alpha	protein_coding	NP_001307821.1;NP_001307822.1;NP_001362748.1;NP_072046.2;NP_715640.2;NP_783328.1;NP_783329.1;XP_005264232.1;XP_011530964.1;XP_011530965.1;XP_011530966.1;XP_011530968.1;XP_011530969.1;XP_016859015.1;XP_016859016.1	2978	602769	.	.	0.748347	0.829513	0.635677	0.515557	0.278306	0.139543	1.53987	1.58382	1.27978	1.13073	0.543389	0.265911	1.37639	77.0722	0.311858	1.47788	0.139441	0.834744	6.01763	6.48152	6.3243	6.13628	6.09051	6.32213	6.33048	6.31054	91	61	42	82	103	90
1789	NM_001207055,NM_001207056,NM_006892,NM_175848,NM_175849,NM_175850,XM_011528653,XM_011528654,XR_936510,XR_936511,XR_936512	DNMT3B	DNA methyltransferase 3 beta	protein_coding	NP_001193984.1;NP_001193985.1;NP_008823.1;NP_787044.1;NP_787045.1;NP_787046.1;XP_011526955.1;XP_011526956.1	2979	602900	.	.	0.328628	0.403958	0.443647	0.353298	0.31696	0.57613	0.676214	0.771293	0.893172	0.774857	0.618861	1.09786	-1.05303	62.866	0.327072	-0.227933	0.819698	0.985899	6.01508	5.93215	5.93331	5.89095	6.09139	5.90424	5.96571	5.99541	58	55	75	48	71	70
1793	NM_001290223,NM_001377543,NM_001377544,NM_001377546,NM_001377547,NM_001377548,NM_001377550,NM_001377553,NM_001377554,NM_001377556,NM_001377558,NM_001377560,NM_001377561,NM_001380,XM_011539422,XM_011539424,XM_017015813,XM_017015814,XM_017015817,XM_024447859	DOCK1	dedicator of cytokinesis 1	protein_coding	NP_001277152.2;NP_001364472.1;NP_001364473.1;NP_001364475.1;NP_001364476.1;NP_001364477.1;NP_001364479.1;NP_001364482.1;NP_001364483.1;NP_001364485.1;NP_001364487.1;NP_001364489.1;NP_001364490.1;NP_001371.2;XP_011537724.1;XP_011537726.1;XP_016871302.1;XP_016871303.1;XP_016871306.1;XP_024303627.1	2987	601403	.	.	22.2864	21.0864	22.3445	24.6155	21.9802	21.1213	45.8585	40.2611	44.9851	53.9871	42.9161	40.2483	-1.05181	5379.58	0.127256	-0.572674	0.566865	0.980661	12.4292	12.3565	12.5086	12.3929	12.3328	12.3999	12.3401	12.369	6205	5843	4383	4959	5731	5402
1795	NM_004947,XM_005264914,XM_005264915,XM_005264916,XM_005264917,XM_005264918,XM_006713008,XM_006713009,XM_006713010,XM_011533441,XM_011533443,XM_011533444,XM_011533445,XM_017005825,XM_017005826,XM_017005827,XM_017005828	DOCK3	dedicator of cytokinesis 3	protein_coding	NP_004938.1;XP_005264971.1;XP_005264972.1;XP_005264973.1;XP_005264974.1;XP_005264975.1;XP_006713071.1;XP_006713072.1;XP_006713073.1;XP_011531743.1;XP_011531745.1;XP_011531746.1;XP_011531747.1;XP_016861314.1;XP_016861315.1;XP_016861316.1;XP_016861317.1	2989	603123	.	.	0.07012	0.034452	0.063962	0.007761	0.028301	0.058768	0.144286	0.065781	0.128772	0.017021	0.055257	0.111987	1.6664	14.9241	0.714392	1.03128	0.302412	0.946794	3.49124	4.21745	3.76075	3.82796	3.91828	3.93767	3.84022	3.9257	3	11	18	21	13	22
1796	NM_001197260,NM_001318866,NM_001318867,NM_001318868,NM_001318869,NM_001381,XM_017003528	DOK1	docking protein 1	protein_coding	NP_001184189.1;NP_001305795.1;NP_001305796.1;NP_001305797.1;NP_001305798.1;NP_001372.1;XP_016859017.1	2990	602919	.	.	0.646362	1.12015	0.944382	0.782451	0.574226	0.734009	1.33001	2.13875	1.90128	1.71608	1.12117	1.39871	1.24615	71.6921	0.319527	0.993589	0.320423	0.951789	5.99981	6.31093	6.16302	6.04636	6.11927	6.06982	6.30632	6.20257	74	58	57	52	114	83
1797	NM_001371205,NM_001371206,NM_005510,XM_006715005,XR_002956262,XR_002956263,XR_002956264,XR_926082	DXO	decapping exoribonuclease	protein_coding	NP_001358134.1;NP_001358135.1;NP_005501.2;XP_006715068.1	2992	605996	.	.	4.63905	3.94991	5.06627	3.46293	4.26957	3.86509	9.54573	7.54172	10.1997	7.59493	8.3363	7.36524	1.1386	230.939	0.192586	0.972364	0.33087	0.954924	7.75367	7.94287	7.75496	7.86717	7.79167	7.90704	7.80228	7.95283	201	258	184	231	243	279
1798	NM_001382,XM_005271422,XM_011542648,XM_017017293,XM_017017294,XM_017017295,XR_001747785,XR_947801	DPAGT1	dolichyl-phosphate N-acetylglucosaminephosphotransferase 1	protein_coding	NP_001373.2;XP_005271479.1;XP_011540950.1;XP_016872782.1;XP_016872783.1;XP_016872784.1	2995	191350	.	.	7.76166	7.29858	9.36157	7.10807	7.34259	7.27453	15.9711	13.9355	18.8472	15.5895	14.3363	13.8622	1.11884	532.891	0.153768	1.05356	0.292085	0.943893	8.97423	9.1366	9.01577	9.02314	8.99723	9.06678	9.02651	9.19262	511	554	430	494	580	655
1800	NM_001128141,NM_004413,XM_005256285,XM_005256286,XM_011522925,XM_017023009,XM_024450173	DPEP1	dipeptidase 1	protein_coding	NP_001121613.1;NP_004404.1;XP_005256342.1;XP_005256343.1;XP_011521227.1;XP_016878498.1;XP_024305941.1	3002	179780	.	.	29.0347	24.5603	30.6134	12.4682	11.566	21.966	59.7444	46.8939	61.6324	27.3454	22.5825	41.858	1.78949	1287.58	0.227421	3.69162	0.000222833	0.0282722	9.85105	10.6897	9.90778	9.81546	10.3016	10.569	10.3844	10.5774	795	754	1125	1607	1608	1830
1801	NM_001346574,NM_001346575,NM_001346576,NM_001383,NR_144474,NR_144475,NR_144476	DPH1	diphthamide biosynthesis 1	protein_coding	NP_001333503.1;NP_001333504.1;NP_001333505.1;NP_001374.4	3003	603527	.	.	6.23553	4.92157	4.99489	5.22119	5.50927	4.9322	12.8308	9.39695	10.056	11.4512	10.7568	9.3987	1.02195	489.219	0.165295	0.189526	0.84968	0.987955	8.91748	8.951	8.92698	8.99582	8.84324	9.03131	8.89303	8.89212	491	577	378	509	525	478
1802	NM_001039589,NM_001319165,NM_001319166,NM_001319167,NM_001319168,NM_001319169,NM_001319170,NM_001319171,NM_001384,XM_017000502	DPH2	diphthamide biosynthesis 2	protein_coding	NP_001034678.1;NP_001306094.1;NP_001306095.1;NP_001306096.1;NP_001306097.1;NP_001306098.1;NP_001306099.1;NP_001306100.1;NP_001375.2;XP_016855991.1	3004	603456	.	.	4.4124	6.11619	6.7701	5.77213	6.81068	7.71972	9.07936	11.6779	13.6299	12.6595	13.2978	14.7106	-1.19484	560.277	0.191764	-1.33921	0.180503	0.877353	9.25344	8.99499	9.08276	9.19677	9.28031	8.8797	9.09172	9.1655	537	668	597	367	608	610
1803	NM_001379604,NM_001379605,NM_001379606,NM_001935,NR_166822,NR_166823,NR_166824,NR_166825	DPP4	dipeptidyl peptidase 4	protein_coding	NP_001366533.1;NP_001366534.1;NP_001366535.1;NP_001926.2	3009	102720	.	.	104.436	131.836	119.495	84.6667	103.705	114.274	214.897	251.72	240.574	185.692	202.484	217.758	1.15298	14140.2	0.149628	1.37253	0.169899	0.87149	13.6812	13.8865	13.5897	13.7458	13.8102	13.7452	13.946	13.834	11427	14694	12707	12363	19166	15427
1806	NM_000110,NM_001160301,XM_005270562,XM_006710397,XM_017000507,XM_017000508,XM_017000509,XM_017000510,XR_001737014	DPYD	dihydropyrimidine dehydrogenase	protein_coding	NP_000101.2;NP_001153773.1;XP_005270619.2;XP_006710460.1;XP_016855996.1;XP_016855997.1;XP_016855998.1;XP_016855999.1	3012	612779	.	.	53.9785	31.6011	36.656	7.94873	7.77315	6.03265	111.071	60.3372	73.7978	17.4333	15.177	11.4957	5.72078	3785.32	0.216224	11.6371	2.67034e-31	4.37055e-27	10.1371	12.6539	10.8051	10.8007	10.5909	12.5107	11.9878	12.1019	1252	1337	792	7881	5692	5854
1808	NM_001197293,NM_001244604,NM_001386	DPYSL2	dihydropyrimidinase like 2	protein_coding	NP_001184222.1;NP_001231533.1;NP_001377.1	3014	602463	.	.	103.894	106.134	118.626	130.771	110.678	109.443	213.782	202.646	238.824	286.808	216.097	208.552	-1.08794	18615.9	0.133932	-0.907941	0.363909	0.964193	14.2438	14.1222	14.3362	14.1736	14.1364	14.1094	14.1254	14.1967	22345	20002	15413	15653	19735	19509
1810	NM_001938	DR1	down-regulator of transcription 1	protein_coding	NP_001929.1	3017	601482	.	.	7.87747	7.41635	7.619	8.00592	7.90777	8.21528	16.2094	14.1603	15.339	17.5587	15.4398	15.6549	-1.07447	2871.63	0.111345	-0.930613	0.352054	0.957655	11.5385	11.435	11.5333	11.5038	11.5156	11.4941	11.4371	11.4352	3062	3177	2589	2645	3064	2787
1811	NM_000111	SLC26A3	solute carrier family 26 member 3	protein_coding	NP_000102.1	3018	126650	.	.	4.29429	4.16937	3.30526	2.12661	3.28411	5.55872	8.83633	7.96074	6.65433	4.66412	6.41219	10.5926	1.06259	394.39	0.290454	0.301563	0.762985	0.985899	8.57984	8.66584	8.24026	8.51049	8.88738	8.70092	8.67494	8.48616	232	376	499	411	491	345
1812	NM_000794	DRD1	dopamine receptor D1	protein_coding	NP_000785.1	3020	126449	.	.	1.55064	1.27509	1.71007	2.17966	1.72378	1.77614	3.19074	2.43458	3.44281	4.78045	3.36566	3.38458	-1.28001	249.005	0.204322	-1.7431	0.0813162	0.719778	8.12639	7.77196	8.14291	7.96645	7.96955	7.89476	7.7683	7.93491	332	276	223	208	210	250
1819	NM_001330144,NM_001388,XM_005256499,XM_005256500,XM_011523704,XM_011523706,XM_011523707,XM_017024296,XM_017024297,XR_002957980	DRG2	developmentally regulated GTP binding protein 2	protein_coding	NP_001317073.1;NP_001379.1;XP_005256556.1;XP_005256557.1;XP_011522006.1;XP_011522008.1;XP_011522009.1;XP_016879785.1;XP_016879786.1	3030	602986	.	.	10.1232	10.1235	11.2243	7.95321	9.8903	10.7702	20.8305	19.3293	22.5973	17.4431	19.3107	20.5235	1.04141	740.918	0.153134	0.382256	0.702272	0.985899	9.50385	9.5619	9.40291	9.55197	9.58238	9.515	9.51999	9.60464	635	825	689	663	826	837
1820	NM_005224,XM_005259513,XM_005259514,XM_017026445,XM_017026446,XM_024451407	ARID3A	AT-rich interaction domain 3A	protein_coding	NP_005215.1;XP_005259570.1;XP_005259571.1;XP_016881934.1;XP_016881935.1;XP_024307175.1	3031	603265	.	.	1.68	1.45724	1.47497	2.06588	1.59113	1.35828	3.45693	2.78237	2.96949	4.53092	3.10666	2.58832	-1.12891	363.275	0.20832	-0.839728	0.401061	0.974978	8.58854	8.41615	8.67812	8.56165	8.35695	8.54891	8.40914	8.39889	468	430	258	356	362	325
1822	NM_001007026,NM_001940	ATN1	atrophin 1	protein_coding	NP_001007027.1;NP_001931.2	3033	607462	.	.	0.855734	0.734842	1.27877	1.5738	0.503768	0.613183	1.76084	1.40306	2.5745	3.45168	0.983603	1.16847	1.03981	157.777	0.403776	0.139496	0.889058	0.990449	7.27292	7.33001	7.62241	6.94036	7.03857	7.2176	7.12859	7.43908	280	91	90	134	141	218
1823	NM_004948,NM_024421	DSC1	desmocollin 1	protein_coding	NP_004939.1;NP_077739.1	3035	125643	.	.	0.058238	0.070513	0.06981	0.084683	0.061401	0.063187	0.119836	0.134633	0.140546	0.185727	0.119884	0.120409	-1.07048	11.0515	0.640134	-0.153498	0.878006	0.990449	3.51516	3.41545	3.4906	3.45765	3.45959	3.45541	3.46999	3.46252	14	11	9	9	13	11
1824	NM_004949,NM_024422,XM_005258206	DSC2	desmocollin 2	protein_coding	NP_004940.1;NP_077740.1;XP_005258263.1	3036	125645	.	.	41.8394	41.602	42.5584	44.1424	40.7981	34.6919	86.0927	79.4323	85.6807	96.8137	79.6579	66.1082	1.07237	17301.9	0.129569	0.777999	0.43657	0.979141	14.0273	14.1282	14.1541	14.024	13.9492	14.1061	14.1231	14.0936	19071	17674	13037	16333	20608	18176
1825	NM_001941,NM_024423	DSC3	desmocollin 3	protein_coding	NP_001932.2;NP_077741.2	3037	600271	.	.	3.57892	1.4002	2.21843	3.55796	2.03876	1.62744	7.36431	2.67346	4.46625	7.80336	3.98067	3.10122	-1.03058	668.429	0.520754	-0.0834545	0.93349	0.99281	9.40594	9.363	9.70055	9.22542	9.04654	9.67751	8.94363	9.25973	1031	618	389	908	437	614
1827	NM_001285389,NM_001285391,NM_001285392,NM_001285393,NM_001331016,NM_004414,NM_203417,NM_203418,XM_005260929,XM_017028282,XM_017028283	RCAN1	regulator of calcineurin 1	protein_coding	NP_001272318.1;NP_001272320.2;NP_001272321.1;NP_001272322.1;NP_001317945.1;NP_004405.3;NP_981962.1;NP_981963.1;XP_005260986.1;XP_016883771.1;XP_016883772.1	3040	602917	.	.	19.3642	18.2805	17.0984	20.9666	20.3743	22.4549	39.8456	34.9037	34.4235	45.9843	39.7807	42.7896	-1.18944	1702.15	0.123439	-2.02755	0.0426062	0.560348	10.8529	10.6025	10.8124	10.7411	10.8475	10.6897	10.65	10.6245	1894	1870	1703	1481	1748	1545
1828	NM_001942	DSG1	desmoglein 1	protein_coding	NP_001933.2	3048	125670	.	.	0.357982	0.278077	0.148703	0.2119	0.280064	0.124733	0.736616	0.530944	0.299376	0.464742	0.546823	0.23769	1.24567	61.2683	0.422099	0.750823	0.452759	0.979141	5.76534	6.09051	5.88956	5.98582	5.7249	6.0905	5.9793	5.76087	58	80	28	86	82	39
1829	NM_001943,XM_024451095	DSG2	desmoglein 2	protein_coding	NP_001934.2;XP_024306863.1	3049	125671	.	.	220.98	224.129	229.777	257.81	215.669	202.788	454.708	427.938	462.599	565.433	421.091	386.429	-1.02517	46410.5	0.139864	-0.256391	0.797649	0.985899	15.52	15.4841	15.6505	15.471	15.396	15.4855	15.4933	15.4891	55459	48721	35954	41701	52075	47258
1830	NM_001944,XM_011525850	DSG3	desmoglein 3	protein_coding	NP_001935.2;XP_011524152.1	3050	169615	.	.	75.3926	86.31	83.0273	47.2679	45.8953	55.1149	155.135	164.795	167.155	103.668	89.61	105.026	1.61883	13160.1	0.124425	5.58528	2.3333e-08	1.66039e-05	13.295	13.9899	13.4184	13.3743	13.51	13.8009	13.9195	13.8569	9954	10141	9564	13926	19632	16718
1831	NM_001015881,NM_001318468,NM_001318470,NM_004089,NM_198057,XM_005262099,XM_005262100,XM_005262102,XM_005262103,XM_011530884,XM_017029335	TSC22D3	TSC22 domain family member 3	protein_coding	NP_001015881.1;NP_001305397.1;NP_001305399.1;NP_004080.2;NP_932174.1;XP_005262156.1;XP_005262157.1;XP_005262159.1;XP_005262160.1;XP_011529186.1;XP_016884824.1	3051	300506	.	.	37.0636	25.3937	21.8652	27.9037	29.7375	31.2916	76.2654	48.4851	44.0202	61.1987	58.0621	59.6288	-1.07064	2046.51	0.201866	-0.4878	0.625691	0.983877	11.0472	10.9491	10.9949	11.0234	11.0417	11.2148	10.8771	10.7342	2077	2305	1893	2416	2021	1547
1832	NM_001008844,NM_001319034,NM_004415	DSP	desmoplakin	protein_coding	NP_001008844.1;NP_001305963.1;NP_004406.2	3052	125647	.	.	62.3683	53.1015	62.0928	82.7485	58.1866	58.9563	128.335	101.389	125.008	181.485	113.609	112.346	-1.14603	20792.9	0.175041	-1.12341	0.261264	0.926694	14.4388	14.2422	14.6077	14.2785	14.2672	14.3413	14.1838	14.2968	28316	21089	16735	19067	19711	20462
1836	NM_000112,XM_017009191	SLC26A2	solute carrier family 26 member 2	protein_coding	NP_000103.2;XP_016864680.1	10994	606718	.	.	1.19656	1.28982	1.25807	1.56819	1.10095	1.22211	2.46215	2.46271	2.53281	3.43938	2.1496	2.32883	-1.06178	371.472	0.191558	-0.451485	0.65164	0.984498	8.57982	8.4931	8.71248	8.43745	8.49262	8.49145	8.53979	8.50259	478	352	306	320	424	367
1838	NM_001256303,NM_001256304,NM_001256308,NM_001320932,NM_001320933,NM_001320934,NM_001320935,NM_001320936,NM_001320937,NM_001351381,NM_001351382,NM_001351383,NM_001351384,NM_001351385,NM_001351386,NM_001351387,NM_001351388,NM_001351389,NM_001351390,NM_001351391,NM_001351392,NM_001351393,NM_001351394,NM_001351395,NM_021907,NM_033147,NM_033148,NM_183360,NM_183361,NR_147180,XM_011532671,XM_011532672,X…	DTNB	dystrobrevin beta	protein_coding	NP_001243232.1;NP_001243233.1;NP_001243237.1;NP_001307861.1;NP_001307862.1;NP_001307863.1;NP_001307864.1;NP_001307865.1;NP_001307866.1;NP_001338310.1;NP_001338311.1;NP_001338312.1;NP_001338313.1;NP_001338314.1;NP_001338315.1;NP_001338316.1;NP_001338317.1;NP_001338318.1;NP_001338319.1;NP_001338320.1;NP_001338321.1;NP_001338322.1;NP_001338323.1;NP_001338324.1;NP_068707.1;NP_149159.2;NP_149160.1;NP_…	3058	602415	.	.	0.333911	0.437004	0.294158	0.428141	0.198625	0.400835	0.687086	0.834388	0.592211	0.939004	0.387813	0.763824	-1.05594	41.7566	0.392777	-0.199936	0.84153	0.987017	5.42145	5.34541	5.49395	5.29235	5.34764	5.40231	5.33523	5.36052	61	33	33	42	41	41
1839	NM_001945	HBEGF	heparin binding EGF like growth factor	protein_coding	NP_001936.1	3059	126150	.	.	8.9887	10.4002	7.50088	4.04	7.96918	7.86934	18.496	19.8576	15.1012	8.86059	15.5597	14.9957	1.33385	663.489	0.24916	1.668	0.0953151	0.748185	9.15144	9.56664	8.90459	9.38469	9.3554	9.47493	9.59154	9.30434	360	746	578	703	1001	640
1841	NM_001165031,NM_001320902,NM_001320903,NM_001320904,NM_001320905,NM_012145,NR_033255,NR_135492	DTYMK	deoxythymidylate kinase	protein_coding	NP_001158503.1;NP_001307831.1;NP_001307832.1;NP_001307833.1;NP_001307834.1;NP_036277.2	3061	188345	.	.	34.4502	43.3944	40.9528	26.3435	38.7165	45.3347	70.8878	82.8546	82.4483	57.7768	75.5935	86.3889	1.057	1425.49	0.19782	0.404269	0.686015	0.985899	10.437	10.5164	10.1958	10.4917	10.6117	10.3889	10.5773	10.5061	1026	1586	1468	1180	1828	1533
1842	NM_001197295,NM_001197296,NM_001393,XM_017014376,XM_017014377,XM_024447435,XM_024447436,XM_024447437	ECM2	extracellular matrix protein 2	protein_coding	NP_001184224.1;NP_001184225.1;NP_001384.1;XP_016869865.1;XP_016869866.1;XP_024303203.1;XP_024303204.1;XP_024303205.1	3154	603479	.	.	0.824694	0.540346	0.591475	0.463867	0.733157	0.454227	1.69697	1.03171	1.19079	1.01736	1.43148	0.865566	1.16493	73.8025	0.326534	0.674503	0.499992	0.979141	6.08678	6.31537	6.10603	6.27769	6.09477	6.34136	6.1574	6.16721	59	97	49	94	76	71
1843	NM_004417	DUSP1	dual specificity phosphatase 1	protein_coding	NP_004408.1	3064	600714	.	.	40.0951	28.564	17.5621	21.2777	30.491	22.2078	82.5034	54.5383	35.3569	46.6666	59.5334	42.3188	1.14696	1947.44	0.267477	0.739572	0.45956	0.979141	10.8248	11.0231	10.7444	11.0314	10.7416	11.269	10.9627	10.5388	1619	2436	1392	2677	2346	1278
1844	NM_004418,XM_017003546	DUSP2	dual specificity phosphatase 2	protein_coding	NP_004409.1;XP_016859035.1	3068	603068	.	.	0.455994	0.203039	0.388645	0.245884	0.264765	0.300117	0.938295	0.387671	0.782439	0.539276	0.516951	0.571897	1.24297	20.1173	0.520944	0.602343	0.546946	0.980617	4.16058	4.48225	4.30064	4.29789	4.30548	4.39268	4.26074	4.35311	18	19	16	27	15	25
1845	NM_004090	DUSP3	dual specificity phosphatase 3	protein_coding	NP_004081.1	3069	600183	.	.	20.6304	19.0015	19.5382	19.1622	19.0478	19.4828	42.4511	36.2803	39.3352	42.0267	37.1907	37.1261	1.00497	2884.94	0.113814	0.0627805	0.949941	0.995289	11.4906	11.498	11.5083	11.4844	11.4828	11.5469	11.4705	11.4694	2965	3096	2484	2802	3175	2891
1846	NM_001394,NM_057158,XM_011544428	DUSP4	dual specificity phosphatase 4	protein_coding	NP_001385.1;NP_476499.1;XP_011542730.1	3070	602747	.	.	51.0619	46.2533	48.7197	51.8107	46.703	43.9975	105.07	88.3132	98.085	113.632	91.1871	83.8408	-1.0139	10271.2	0.13954	-0.142702	0.886525	0.990449	13.3362	13.3164	13.4499	13.3053	13.2242	13.3805	13.2768	13.2954	11953	10905	7986	9997	11001	10246
1847	NM_004419	DUSP5	dual specificity phosphatase 5	protein_coding	NP_004410.3	3071	603069	.	.	1.72073	3.03615	2.40123	4.16292	5.12381	2.84472	3.54073	5.79704	4.83428	9.13016	10.0042	5.42085	-1.73427	289.605	0.272381	-2.91626	0.0035426	0.176236	8.52138	7.72633	8.35161	8.49487	8.05291	7.76506	8.10116	7.93132	390	504	220	142	307	215
1848	NM_001946,NM_022652	DUSP6	dual specificity phosphatase 6	protein_coding	NP_001937.2;NP_073143.2	3072	602748	.	.	163.656	149.516	142.649	151.818	197.006	186.039	336.754	285.476	287.189	332.97	384.653	354.512	-1.1945	21596.8	0.14067	-1.82275	0.0683409	0.671536	14.521	14.2647	14.3479	14.5641	14.4884	14.3892	14.3057	14.2396	20700	28299	20922	19608	22070	18643
1849	NM_001947	DUSP7	dual specificity phosphatase 7	protein_coding	NP_001938.2	3073	602749	.	.	8.49785	6.09825	9.25741	11.6252	7.65239	7.64803	17.486	11.6436	18.6375	25.4964	14.9412	14.5739	-1.15791	1031.37	0.222968	-0.948644	0.342802	0.955978	10.1119	9.90105	10.295	9.92468	9.90547	10.0043	9.73613	10.0458	1477	1021	801	948	837	1125
1850	NM_004420,XM_011519932,XM_011519933	DUSP8	dual specificity phosphatase 8	protein_coding	NP_004411.2;XP_011518234.1;XP_011518235.1	3074	602038	.	.	0.441685	0.392959	0.342256	0.473045	0.310186	0.418668	0.908853	0.750293	0.689047	1.03749	0.605635	0.797806	1.04255	75.7843	0.290977	0.206586	0.836333	0.986733	6.21371	6.27333	6.30338	6.14265	6.23843	6.29468	6.25496	6.18971	89	64	66	79	89	69
1852	NM_001318503,NM_001395,XM_011531123,XM_011531124	DUSP9	dual specificity phosphatase 9	protein_coding	NP_001305432.1;NP_001386.1;XP_011529425.1;XP_011529426.1	3076	300134	.	.	0.481394	0.37219	0.683534	0.449984	0.622869	0.77994	0.990561	0.710637	1.37613	0.986911	1.21615	1.48624	-1.2366	50.1782	0.373244	-0.820843	0.411736	0.975657	5.79464	5.48696	5.57868	5.67451	5.74675	5.58716	5.51427	5.69235	42	61	60	39	37	61
1854	NM_001025248,NM_001025249,NM_001330286,NM_001948,XM_017021988,XR_001751125,XR_931760	DUT	deoxyuridine triphosphatase	protein_coding	NP_001020419.1;NP_001020420.1;NP_001317215.1;NP_001939.1;XP_016877477.1	3078	601266	.	.	19.8787	27.7913	25.2026	15.0077	23.9292	20.6409	40.9043	53.063	50.7391	32.9151	46.7215	39.333	1.15559	1491.89	0.191236	1.09098	0.275282	0.934697	10.435	10.6433	10.2634	10.6064	10.5216	10.4468	10.6989	10.6238	1078	1759	1279	1224	2041	1706
1855	NM_001330311,NM_004421,XM_005244732,XM_005244733	DVL1	dishevelled segment polarity protein 1	protein_coding	NP_001317240.1;NP_004412.2;XP_005244789.1;XP_005244790.1	3084	601365	.	.	26.5912	32.1012	34.0647	24.1701	27.9348	26.4885	54.7166	61.2922	68.5807	53.0101	54.5424	50.476	1.12869	3308.41	0.131187	1.33131	0.183086	0.878245	11.602	11.7766	11.5891	11.6894	11.6282	11.6414	11.7735	11.8013	2973	3588	2686	2857	4118	3875
1856	NM_004422,XM_005256502,XR_001752441,XR_001752442,XR_001752443	DVL2	dishevelled segment polarity protein 2	protein_coding	NP_004413.1;XP_005256559.1	3086	602151	.	.	9.14317	6.95674	8.2387	7.44108	6.62076	7.31718	18.8138	13.2828	16.5866	16.3199	12.927	13.9435	1.12461	810.933	0.153893	1.10093	0.270928	0.934212	9.57589	9.74598	9.66193	9.55516	9.61761	9.80469	9.60108	9.70464	821	770	670	884	851	883
1857	NM_004423,XM_005247172,XM_011512513	DVL3	dishevelled segment polarity protein 3	protein_coding	NP_004414.3;XP_005247229.1;XP_011510815.1	3087	601368	.	.	4.51238	4.03572	4.32159	4.79199	4.31766	4.09324	9.28509	7.70556	8.70044	10.5099	8.43019	7.79999	-1.02253	814.089	0.152486	-0.210769	0.833067	0.986529	9.68461	9.65331	9.78591	9.63178	9.60094	9.71274	9.6129	9.64757	952	845	653	787	860	819
1859	NM_001347721,NM_001347722,NM_001347723,NM_001396,NM_101395,NM_130436,NM_130438,XM_005260933,XM_006723976,XM_006723977,XM_006723978,XM_011529483,XM_017028284,XM_017028286,XM_024452057	DYRK1A	dual specificity tyrosine phosphorylation regulated kinase 1A	protein_coding	NP_001334650.1;NP_001334651.1;NP_001334652.1;NP_001387.2;NP_567824.1;NP_569120.1;NP_569122.1;XP_005260990.1;XP_006724039.1;XP_006724040.1;XP_006724041.1;XP_011527785.1;XP_016883773.1;XP_016883775.1;XP_024307825.1	3091	600855	.	.	10.4059	7.82831	9.76077	8.71698	9.36302	7.06366	21.4121	14.9469	19.6509	19.1182	18.2812	13.4604	1.03239	2282.97	0.119638	0.384447	0.700647	0.985899	11.1334	11.1796	11.1879	11.1393	11.0982	11.2062	11.1755	11.1263	2395	2429	1860	2211	2641	2273
1861	NM_000113,XR_929731	TOR1A	torsin family 1 member A	protein_coding	NP_000104.1	3098	605204	.	.	13.0898	12.7951	12.8382	11.8493	13.29	14.0591	26.9349	24.4302	25.8465	25.9881	25.9485	26.7908	-1.05311	1005.65	0.135481	-0.551065	0.581589	0.981428	10.0108	9.93602	9.90438	10.0238	10.0478	9.96237	9.93676	9.95542	934	1161	961	907	1088	1015
1869	NM_005225	E2F1	E2F transcription factor 1	protein_coding	NP_005216.1	3113	189971	.	.	6.3509	8.25542	7.96429	6.5284	7.66517	8.71738	13.0682	15.7624	16.0341	14.3182	14.9662	16.6117	-1.03314	737.014	0.167431	-0.280928	0.778766	0.985899	9.54959	9.5011	9.43261	9.5417	9.62469	9.38946	9.59059	9.53834	664	819	730	567	907	775
1870	NM_004091,XM_005245748,XM_005245749,XM_011540868,XM_011540870,XM_011540871	E2F2	E2F transcription factor 2	protein_coding	NP_004082.1;XP_005245805.1;XP_005245806.1;XP_011539170.1;XP_011539172.1;XP_011539173.1	3114	600426	.	.	1.1762	1.31559	1.34902	0.94106	0.819141	0.90454	2.42026	2.51191	2.71591	2.06394	1.59936	1.72367	1.4193	200.762	0.19083	2.64727	0.00811449	0.27569	7.37515	7.87965	7.58472	7.49088	7.50607	7.69495	7.7597	7.77252	185	169	139	200	273	254
1871	NM_001243076,NM_001949,XM_005248865,XM_005248866,XM_011514324,XM_011514328,XM_017010330,XR_001743194,XR_001743195,XR_002956265	E2F3	E2F transcription factor 3	protein_coding	NP_001230005.1;NP_001940.1;XP_005248922.1;XP_005248923.1;XP_011512626.1;XP_011512630.1;XP_016865819.1	3115	600427	.	.	3.55191	3.40318	3.42551	3.41506	3.19811	3.17353	7.30874	6.49782	6.89641	7.48994	6.24428	6.04742	-1.02134	679.766	0.139175	-0.218893	0.826733	0.986338	9.4235	9.39414	9.45169	9.42761	9.3679	9.4538	9.37404	9.37059	726	756	563	658	736	668
1874	NM_001950,XR_002957786	E2F4	E2F transcription factor 4	protein_coding	NP_001941.2	3118	600659	.	.	15.781	17.7894	16.5164	13.7247	18.6668	20.8955	32.4723	33.9659	33.2516	30.1012	36.4468	39.8181	-1.08661	1326.78	0.168449	-0.71138	0.476849	0.979141	10.4327	10.3123	10.2173	10.4491	10.5218	10.3003	10.3959	10.3052	1112	1582	1386	1114	1548	1265
1875	NM_001083588,NM_001083589,NM_001951	E2F5	E2F transcription factor 5	protein_coding	NP_001077057.1;NP_001077058.1;NP_001942.2	3119	600967	.	.	3.3746	3.72079	4.40056	2.49642	2.92994	3.93547	6.94389	7.10426	8.85942	5.47517	5.72067	7.49935	1.20692	247.015	0.215307	1.26022	0.207589	0.896978	7.80817	8.07631	7.75833	7.84049	8.01823	7.92763	7.98662	8.08133	186	229	242	221	299	313
1876	NM_001278275,NM_001278276,NM_001278277,NM_001278278,NM_198256,NM_212540,NR_103490,XM_017003547,XM_017003548,XM_017003549,XR_001738660	E2F6	E2F transcription factor 6	protein_coding	NP_001265204.1;NP_001265205.1;NP_001265206.1;NP_001265207.1;NP_937987.2;NP_997705.1;XP_016859036.1;XP_016859037.1;XP_016859038.1	3120	602944	.	.	5.92144	4.95928	5.46173	5.35663	6.13978	6.17951	12.1845	9.46895	10.9958	11.7482	11.9879	11.7755	-1.09694	656.501	0.147848	-0.902879	0.36659	0.966993	9.42342	9.29084	9.33709	9.42466	9.41301	9.39801	9.25528	9.30231	647	776	615	632	651	631
1877	NM_001288776,NM_001288778,NM_004424,XM_005255155,XM_005255156,XM_006720858,XM_011522402,XM_011522403,XM_017023010,XM_017023011,XR_001751853,XR_002957787,XR_243266,XR_429636	E4F1	E4F transcription factor 1	protein_coding	NP_001275705.1;NP_001275707.1;NP_004415.4;XP_005255212.1;XP_005255213.1;XP_006720921.1;XP_011520704.1;XP_011520705.1;XP_016878499.1;XP_016878500.1	3121	603022	.	.	13.8102	12.9214	15.556	13.4618	15.1248	15.8421	28.4172	24.6713	31.3182	29.5246	29.5309	30.1884	-1.07338	1360.31	0.133593	-0.764688	0.444457	0.979141	10.4599	10.3578	10.3751	10.4597	10.4753	10.3794	10.3109	10.4414	1321	1569	1285	1200	1367	1459
1880	NM_004951,XM_017020405	GPR183	G protein-coupled receptor 183	protein_coding	NP_004942.1;XP_016875894.1	3128	605741	.	.	1.46665	0.180027	0.481244	0.462599	0.454017	0.290517	3.01792	0.343733	0.968865	1.01458	0.886464	0.553604	1.64819	37.1494	0.642352	1.12225	0.261754	0.926694	4.80419	5.53481	5.10737	5.06014	4.99906	5.49357	4.91128	5.06469	35	31	18	90	13	30
1889	NM_001113347,NM_001113348,NM_001113349,NM_001397,XM_006710398,XM_011540872,XM_011540873	ECE1	endothelin converting enzyme 1	protein_coding	NP_001106818.1;NP_001106819.1;NP_001106820.1;NP_001388.1;XP_006710461.1;XP_011539174.1;XP_011539175.1	3146	600423	.	.	31.9287	25.2554	33.7295	48.6983	32.0474	27.2898	65.6994	48.2211	67.9059	106.806	62.5723	52.0029	-1.2115	6155.9	0.221145	-1.25162	0.210707	0.89715	12.7195	12.4428	12.9446	12.5465	12.3996	12.547	12.3318	12.5686	9357	6464	4381	5445	5243	6299
[truncated: 16,903 more rows]
